# Supplementary material for: Complex multimorbidity in hemodialysis patients: Study in a metropolitan region in Brazil
Source: PLoS One. 2024 May 16;19(5):e0303068. doi: 10.1371/journal.pone.0303068 (PMC11098310; doi:10.1371/journal.pone.0303068)
Supplement: S1 File — (XLSX) [file pone.0303068.s001.xlsx]

## Sheet: Planilha1
ID	Cat_Sex	Age	Cat_Complex_Multimorbidity	Cat_DHM_County	Cat_general_mortalility	Cat_coverage_ESF	Cat_coverage_APS	Cat_Age_range	Cat_marital_status	Cat_Education	Cat_Monthly_income	Cat_Work_activity	Cat_City_​residence_and_treatment	Cat_Time_of_Hemodialysis_Treatment	Cat_self_assessment	Cat_total_share_capital	Ct_Race_color	Cat_alcohol_consumption	Cat_somoking	Cat_Physical_Activity	Cat_of_Time_Chronic_Kidney_Disease	Cat_Previous_Conservative_Treatment	Cat_Level_Access_Health_Service
1	female	73	yes	High	5.1 to 10 per group of 1000 inhabitants	low	medium	60 years old and more	with partner	≤ 8 years of study	≤ 2 minimum wages	Retired or on sick leave	Lives in the same city that HD treatment	0 - 2 years	Good/Very good	low	Black/Brown	Without habit alcohol consumption	Former smoker	Below recommended	< 5 years	No	Moderate
3	male	58	yes	High	5.1 to 10 per group of 1000 inhabitants	low	medium	30 - 59 years old	with partner	> 8 a ≤ 11 years of study	> 2 minimum wages	With work activity	Lives in the same city that HD treatment	3 a 5 anos	Good/Very good		Black/Brown	Without habit alcohol consumption	Never smoked	Within the recommended	< 5 years	No	Moderate
4	male	26	yes	High	5.1 to 10 per group of 1000 inhabitants	low	medium	19 - 29 years old	no partner	> 8 a ≤ 11 years of study	≤ 2 minimum wages	Without activity labor paid	Lives in the same city that HD treatment	3 a 5 anos	Good/Very good	high	Black/Brown	Without habit alcohol consumption	Never smoked	Within the recommended	< 5 years	No
5	female	60	yes	High	5.1 to 10 per group of 1000 inhabitants	low	medium	60 years old and more	with partner	≤ 8 years of study	≤ 2 minimum wages	With work activity	Lives in the same city that HD treatment	0 - 2 years	Bad/very bad	moderate	White	Without habit alcohol consumption	Never smoked	Absence of practice	< 5 years	No	Low
6	female	75	yes	Very High	above 10 per 1000 inhabitants	medium	high	60 years old and more	no partner	≤ 8 years of study	≤ 2 minimum wages	With work activity	Don't live in the same city that HD treatment	above 10 years	Bad/very bad	low	White	Without habit alcohol consumption	Never smoked	Absence of practice	≥ 5 years	No
7	male	62	yes	High	5.1 to 10 per group of 1000 inhabitants	low	medium	60 years old and more	no partner	> 8 a ≤ 11 years of study	> 2 minimum wages	With work activity	Lives in the same city that HD treatment		Good/Very good		White	Without habit alcohol consumption	Smoker Current	Below recommended		No	High
8	female	22	not	Medium	up to 5 per group of 1000 inhabitants	high	high	19 - 29 years old	no partner	> 8 a ≤ 11 years of study	> 2 minimum wages	Without activity labor paid	Don't live in the same city that HD treatment		Good/Very good	moderate	White	Without habit alcohol consumption	Never smoked	Absence of practice	≥ 5 years	No	Moderate
9	female	30	yes	High	up to 5 per group of 1000 inhabitants	low	low	30 - 59 years old	no partner	≤ 8 years of study	> 2 minimum wages	Without activity labor paid	Don't live in the same city that HD treatment	6 a 10 anos	Good/Very good	low	Black/Brown	Without habit alcohol consumption	Never smoked	Absence of practice	≥ 5 years	Yes	Low
10	female	31	yes	High	up to 5 per group of 1000 inhabitants	high	high	30 - 59 years old	with partner	> 8 a ≤ 11 years of study	≤ 2 minimum wages	Retired or on sick leave	Don't live in the same city that HD treatment	3 a 5 anos	Good/Very good	moderate	White	Without habit alcohol consumption	Never smoked	Absence of practice	< 5 years	Yes
11	female	77	yes	High	5.1 to 10 per group of 1000 inhabitants	low	medium	60 years old and more	no partner	> 8 a ≤ 11 years of study		Retired or on sick leave	Lives in the same city that HD treatment	0 - 2 years	Good/Very good	low	White	Without habit alcohol consumption	Former smoker	Absence of practice	< 5 years	No	Moderate
12	male	70	yes	High	5.1 to 10 per group of 1000 inhabitants	low	medium	60 years old and more	with partner	≤ 8 years of study	≤ 2 minimum wages	Retired or on sick leave	Lives in the same city that HD treatment		Bad/very bad	moderate	Black/Brown	Without habit alcohol consumption	Former smoker	Absence of practice	< 5 years	No	Moderate
13	female	24	yes	High	5.1 to 10 per group of 1000 inhabitants	low	medium	19 - 29 years old	no partner	> 11 years of study	> 2 minimum wages	With work activity	Lives in the same city that HD treatment	3 a 5 anos	Bad/very bad	moderate	White	Without habit alcohol consumption	Never smoked	Within the recommended	< 5 years	No	Moderate
14	female	51	yes	High	5.1 to 10 per group of 1000 inhabitants	low	medium	30 - 59 years old	no partner	≤ 8 years of study	≤ 2 minimum wages	Without activity labor paid	Lives in the same city that HD treatment		Good/Very good	low	White	Without habit alcohol consumption	Never smoked	Absence of practice	< 5 years	No	Low
15	female	25	yes	Very High	above 10 per 1000 inhabitants	medium	high	19 - 29 years old	no partner	> 11 years of study	≤ 2 minimum wages	With work activity	Don't live in the same city that HD treatment	3 a 5 anos	Good/Very good	moderate	Black/Brown	Without habit alcohol consumption	Never smoked	Absence of practice	≥ 5 years	Yes	Moderate
16	male	49	yes	Very High	above 10 per 1000 inhabitants	medium	high	30 - 59 years old	no partner	≤ 8 years of study	≤ 2 minimum wages	Retired or on sick leave	Don't live in the same city that HD treatment		Bad/very bad	moderate	Black/Brown	Without habit alcohol consumption	Former smoker	Absence of practice	≥ 5 years	No	Moderate
17	female	62	yes	Very High	above 10 per 1000 inhabitants	medium	high	60 years old and more	with partner	> 11 years of study	> 2 minimum wages	With work activity	Don't live in the same city that HD treatment	0 - 2 years	Good/Very good	high	White	Without habit alcohol consumption	Former smoker	Within the recommended	≥ 5 years	Yes
18	male	65	yes	High	5.1 to 10 per group of 1000 inhabitants	low	medium	60 years old and more	with partner	> 8 a ≤ 11 years of study	≤ 2 minimum wages	Retired or on sick leave	Lives in the same city that HD treatment	6 a 10 anos	Bad/very bad	high	White	Without habit alcohol consumption	Former smoker	Absence of practice	≥ 5 years	Yes	High
19	male	59	yes	High	5.1 to 10 per group of 1000 inhabitants	low	medium	30 - 59 years old	with partner	> 8 a ≤ 11 years of study	≤ 2 minimum wages	Retired or on sick leave	Lives in the same city that HD treatment	0 - 2 years	Good/Very good		Black/Brown	Without habit alcohol consumption	Former smoker	Within the recommended	< 5 years	No	High
20	male	37	not	Very High	above 10 per 1000 inhabitants	medium	high	30 - 59 years old	with partner	> 11 years of study	> 2 minimum wages	With work activity	Don't live in the same city that HD treatment		Good/Very good	moderate	White	Without habit alcohol consumption	Former smoker	Absence of practice	≥ 5 years	Yes	Moderate
21	male	59	yes	High	5.1 to 10 per group of 1000 inhabitants	low	medium	30 - 59 years old	no partner	≤ 8 years of study	≤ 2 minimum wages	With work activity	Lives in the same city that HD treatment	3 a 5 anos	Good/Very good	moderate	Black/Brown	Without habit alcohol consumption	Former smoker	Below recommended	< 5 years	No
22	female	71	yes	High	5.1 to 10 per group of 1000 inhabitants	low	medium	60 years old and more	no partner	≤ 8 years of study	≤ 2 minimum wages	Without activity labor paid	Lives in the same city that HD treatment		Bad/very bad	high	Black/Brown	Without habit alcohol consumption	Former smoker	Absence of practice	≥ 5 years	Yes	Moderate
23	male	63	yes	Very High	above 10 per 1000 inhabitants	medium	high	60 years old and more	with partner	≤ 8 years of study	> 2 minimum wages	Retired or on sick leave	Don't live in the same city that HD treatment		Bad/very bad	low	Black/Brown	Without habit alcohol consumption	Former smoker	Absence of practice	< 5 years	No	Low
24	male	60	yes	High	5.1 to 10 per group of 1000 inhabitants	low	medium	60 years old and more	with partner	> 8 a ≤ 11 years of study	> 2 minimum wages	Retired or on sick leave	Lives in the same city that HD treatment	0 - 2 years	Good/Very good	moderate	White	Without habit alcohol consumption	Former smoker	Below recommended	< 5 years	No	Moderate
25	male	68	yes	Very High	above 10 per 1000 inhabitants	medium	high	60 years old and more	with partner	> 8 a ≤ 11 years of study	> 2 minimum wages	Retired or on sick leave	Lives in the same city that HD treatment		Good/Very good	moderate	White	Without habit alcohol consumption	Former smoker	Absence of practice	≥ 5 years	No	High
26	male	55	yes	Very High	above 10 per 1000 inhabitants	medium	high	30 - 59 years old	with partner	> 11 years of study	> 2 minimum wages	With work activity	Lives in the same city that HD treatment	0 - 2 years	Good/Very good	low	Black/Brown	Without habit alcohol consumption	Never smoked	Absence of practice	< 5 years	Yes	Low
27	male	62	yes	Very High	above 10 per 1000 inhabitants	medium	high	60 years old and more	with partner	> 8 a ≤ 11 years of study	> 2 minimum wages	Retired or on sick leave	Lives in the same city that HD treatment	3 a 5 anos	Good/Very good	low	Black/Brown	Without habit alcohol consumption	Never smoked	Absence of practice	< 5 years	No
28	female	77	yes	Very High	above 10 per 1000 inhabitants	medium	high	60 years old and more	no partner	≤ 8 years of study	> 2 minimum wages	Retired or on sick leave	Lives in the same city that HD treatment		Good/Very good		Black/Brown	Without habit alcohol consumption	Former smoker	Absence of practice	≥ 5 years	No	High
29	male	62	yes	Very High	above 10 per 1000 inhabitants	medium	high	60 years old and more	with partner	> 8 a ≤ 11 years of study	≤ 2 minimum wages	Retired or on sick leave	Lives in the same city that HD treatment	3 a 5 anos	Good/Very good	moderate	Black/Brown	Without habit alcohol consumption	Former smoker	Absence of practice	< 5 years	Yes	Moderate
30	female	76	yes	Very High	above 10 per 1000 inhabitants	medium	high	60 years old and more	no partner	> 11 years of study	> 2 minimum wages	Retired or on sick leave	Lives in the same city that HD treatment	0 - 2 years	Good/Very good	moderate	Black/Brown	Without habit alcohol consumption	Never smoked	Absence of practice	< 5 years	No	High
31	male	22	yes	High	5.1 to 10 per group of 1000 inhabitants	low	medium	19 - 29 years old	no partner	> 8 a ≤ 11 years of study	≤ 2 minimum wages	With work activity	Lives in the same city that HD treatment	0 - 2 years	Good/Very good	moderate	Black/Brown	With habit alcohol consumption	Former smoker	Within the recommended	≥ 5 years	Yes	Low
32	male	26	yes	High	5.1 to 10 per group of 1000 inhabitants	low	medium	19 - 29 years old	no partner	> 8 a ≤ 11 years of study	≤ 2 minimum wages	Without activity labor paid	Lives in the same city that HD treatment		Good/Very good	moderate	Black/Brown	Without habit alcohol consumption	Never smoked	Below recommended	≥ 5 years	Yes	Low
33	female	40	yes	High	5.1 to 10 per group of 1000 inhabitants	low	medium	30 - 59 years old	with partner	> 8 a ≤ 11 years of study	> 2 minimum wages	With work activity	Lives in the same city that HD treatment	above 10 years	Bad/very bad	low	Black/Brown	Without habit alcohol consumption	Never smoked	Absence of practice	≥ 5 years	No	Low
34	male	70		High	5.1 to 10 per group of 1000 inhabitants	low	medium	60 years old and more	no partner	≤ 8 years of study	≤ 2 minimum wages	Retired or on sick leave	Lives in the same city that HD treatment	0 - 2 years	Good/Very good	moderate	Black/Brown	Without habit alcohol consumption	Never smoked	Within the recommended	< 5 years	No	Moderate
35	female	65	not	High	5.1 to 10 per group of 1000 inhabitants	low	medium	60 years old and more	no partner	≤ 8 years of study	≤ 2 minimum wages	Without activity labor paid	Lives in the same city that HD treatment	above 10 years	Bad/very bad	high	Black/Brown	Without habit alcohol consumption	Smoker Current	Absence of practice	≥ 5 years	Yes	Low
36	female	26	yes	High	5.1 to 10 per group of 1000 inhabitants	low	medium	19 - 29 years old	no partner	≤ 8 years of study	≤ 2 minimum wages	Without activity labor paid	Lives in the same city that HD treatment	6 a 10 anos	Good/Very good	moderate	Black/Brown	Without habit alcohol consumption	Former smoker	Absence of practice	≥ 5 years		High
37	female	52	yes	High	5.1 to 10 per group of 1000 inhabitants	low	medium	30 - 59 years old	no partner	≤ 8 years of study	> 2 minimum wages	Retired or on sick leave	Lives in the same city that HD treatment	above 10 years	Good/Very good		Black/Brown	Without habit alcohol consumption	Never smoked	Below recommended	≥ 5 years	No	Moderate
38	male	54	yes	High	5.1 to 10 per group of 1000 inhabitants	low	medium	30 - 59 years old	with partner	≤ 8 years of study	≤ 2 minimum wages	With work activity	Lives in the same city that HD treatment		Good/Very good	high	Black/Brown	Without habit alcohol consumption	Former smoker	Within the recommended	< 5 years	No	Low
39	female	60	yes	High	5.1 to 10 per group of 1000 inhabitants	low	medium	60 years old and more	with partner	> 11 years of study	> 2 minimum wages	Retired or on sick leave	Lives in the same city that HD treatment	6 a 10 anos	Bad/very bad	moderate	White	Without habit alcohol consumption	Never smoked	Below recommended	≥ 5 years	No	Moderate
40	female	40	yes	High	5.1 to 10 per group of 1000 inhabitants	low	medium	30 - 59 years old	with partner	≤ 8 years of study	≤ 2 minimum wages	Without activity labor paid	Lives in the same city that HD treatment	above 10 years	Good/Very good	low	Black/Brown	Without habit alcohol consumption	Former smoker	Absence of practice	≥ 5 years	No	Low
41	male	24		High	5.1 to 10 per group of 1000 inhabitants	low	medium	19 - 29 years old	no partner	> 11 years of study	> 2 minimum wages	With work activity	Lives in the same city that HD treatment	3 a 5 anos	Good/Very good	high	White	Without habit alcohol consumption	Never smoked	Absence of practice	< 5 years	No
42	female	38	yes	High	5.1 to 10 per group of 1000 inhabitants	low	medium	30 - 59 years old	no partner	≤ 8 years of study	≤ 2 minimum wages	With work activity	Lives in the same city that HD treatment		Bad/very bad	low	Black/Brown	Without habit alcohol consumption	Never smoked	Absence of practice	< 5 years	Yes	Moderate
43	male	64	yes	High	5.1 to 10 per group of 1000 inhabitants	low	medium	60 years old and more	with partner	> 8 a ≤ 11 years of study	> 2 minimum wages	Retired or on sick leave	Lives in the same city that HD treatment	6 a 10 anos	Good/Very good	moderate	Black/Brown	Without habit alcohol consumption	Never smoked	Below recommended	≥ 5 years	No	High
44	female	30	yes	High	5.1 to 10 per group of 1000 inhabitants	low	medium	30 - 59 years old	no partner	> 8 a ≤ 11 years of study	≤ 2 minimum wages	Without activity labor paid	Lives in the same city that HD treatment	6 a 10 anos	Good/Very good	moderate	Black/Brown	Without habit alcohol consumption	Never smoked	Absence of practice	≥ 5 years	No	Moderate
45	male	35		Very High	above 10 per 1000 inhabitants	medium	high	30 - 59 years old	no partner	> 11 years of study	> 2 minimum wages	With work activity	Lives in the same city that HD treatment	above 10 years	Good/Very good	moderate	Black/Brown	Without habit alcohol consumption	Former smoker	Below recommended	≥ 5 years	Yes	Low
46	female	61	yes	High	5.1 to 10 per group of 1000 inhabitants	low	medium	60 years old and more	no partner	Not aplicable	≤ 2 minimum wages	With work activity	Don't live in the same city that HD treatment		Good/Very good	moderate	Black/Brown	Without habit alcohol consumption	Former smoker	Absence of practice	< 5 years	No	Low
47	female	47	yes	High	5.1 to 10 per group of 1000 inhabitants	low	medium	30 - 59 years old	with partner	> 8 a ≤ 11 years of study	≤ 2 minimum wages	Without activity labor paid	Lives in the same city that HD treatment	3 a 5 anos	Good/Very good	low	Black/Brown	Without habit alcohol consumption	Never smoked	Absence of practice	≥ 5 years	No	Low
48	male	45	yes	High	5.1 to 10 per group of 1000 inhabitants	low	medium	30 - 59 years old	with partner	≤ 8 years of study	≤ 2 minimum wages	Retired or on sick leave	Lives in the same city that HD treatment	above 10 years	Good/Very good	low	Black/Brown	Without habit alcohol consumption	Never smoked	Absence of practice	≥ 5 years	No	Low
49	female	27	not	High	up to 5 per group of 1000 inhabitants	low	low	19 - 29 years old	no partner	> 8 a ≤ 11 years of study	≤ 2 minimum wages	Without activity labor paid	Don't live in the same city that HD treatment	6 a 10 anos	Good/Very good	high	Black/Brown	With habit alcohol consumption	Never smoked	Within the recommended	≥ 5 years	Yes	High
50	female	62	yes	Very High	5.1 to 10 per group of 1000 inhabitants	high	high	60 years old and more	with partner	> 11 years of study	> 2 minimum wages	With work activity	Don't live in the same city that HD treatment	0 - 2 years	Good/Very good	moderate	White	Without habit alcohol consumption	Never smoked	Absence of practice	≥ 5 years	Yes	Low
51	female	49	yes	High	5.1 to 10 per group of 1000 inhabitants	low	medium	30 - 59 years old	with partner	> 11 years of study	> 2 minimum wages	Retired or on sick leave	Lives in the same city that HD treatment	3 a 5 anos	Bad/very bad		Black/Brown	Without habit alcohol consumption	Never smoked	Within the recommended	< 5 years	Yes	Moderate
52	female	62	yes	High	5.1 to 10 per group of 1000 inhabitants	low	medium	60 years old and more	no partner	≤ 8 years of study	≤ 2 minimum wages	With work activity	Lives in the same city that HD treatment		Good/Very good	low	Not aplicable	Without habit alcohol consumption	Former smoker	Absence of practice	≥ 5 years	Yes	Low
53	male	37	not	High	5.1 to 10 per group of 1000 inhabitants	low	medium	30 - 59 years old	no partner	≤ 8 years of study	≤ 2 minimum wages	With work activity	Lives in the same city that HD treatment	0 - 2 years		low	Black/Brown	With habit alcohol consumption	Never smoked	Absence of practice	< 5 years	No	Low
54	female	38	not	High	5.1 to 10 per group of 1000 inhabitants	low	medium	30 - 59 years old	with partner	> 8 a ≤ 11 years of study	≤ 2 minimum wages	Retired or on sick leave	Lives in the same city that HD treatment	3 a 5 anos	Good/Very good	moderate	Black/Brown	Without habit alcohol consumption	Never smoked	Absence of practice	< 5 years	Yes	Moderate
55	male	77	yes	Very High	above 10 per 1000 inhabitants	medium	high	60 years old and more	no partner	> 8 a ≤ 11 years of study	> 2 minimum wages	Retired or on sick leave	Lives in the same city that HD treatment	0 - 2 years	Good/Very good	high	Black/Brown	Without habit alcohol consumption	Never smoked	Below recommended	≥ 5 years	Yes
56	female	63	yes	Very High	above 10 per 1000 inhabitants	medium	high	60 years old and more	no partner	> 8 a ≤ 11 years of study	> 2 minimum wages	Retired or on sick leave	Lives in the same city that HD treatment	3 a 5 anos	Bad/very bad	moderate	Black/Brown	Without habit alcohol consumption	Former smoker	Absence of practice	< 5 years	No
57	male	70	yes	Very High	5.1 to 10 per group of 1000 inhabitants	high	high	60 years old and more	with partner	> 8 a ≤ 11 years of study	> 2 minimum wages	Retired or on sick leave	Don't live in the same city that HD treatment		Good/Very good	low	White	Without habit alcohol consumption	Former smoker	Absence of practice	< 5 years	No	Moderate
58	female	69	yes	Very High	above 10 per 1000 inhabitants	medium	high	60 years old and more	with partner	> 8 a ≤ 11 years of study	≤ 2 minimum wages	With work activity	Lives in the same city that HD treatment		Bad/very bad	high	Black/Brown	Without habit alcohol consumption	Former smoker	Absence of practice	< 5 years	No	High
59	female	67	not	High	5.1 to 10 per group of 1000 inhabitants	low	medium	60 years old and more	no partner	> 8 a ≤ 11 years of study	> 2 minimum wages	Retired or on sick leave	Lives in the same city that HD treatment	6 a 10 anos	Bad/very bad	moderate	Black/Brown	Without habit alcohol consumption	Never smoked	Within the recommended	≥ 5 years	Yes	High
60	male	55	yes	High	5.1 to 10 per group of 1000 inhabitants	low	medium	30 - 59 years old	with partner	≤ 8 years of study	> 2 minimum wages	Retired or on sick leave	Lives in the same city that HD treatment		Good/Very good	moderate	Black/Brown	Without habit alcohol consumption	Never smoked	Absence of practice	≥ 5 years	Yes	Moderate
61	female	50	yes	High	5.1 to 10 per group of 1000 inhabitants	low	medium	30 - 59 years old	no partner	≤ 8 years of study	≤ 2 minimum wages	Retired or on sick leave	Lives in the same city that HD treatment	6 a 10 anos	Good/Very good	moderate	Black/Brown	Without habit alcohol consumption	Never smoked	Absence of practice	≥ 5 years	No	Moderate
62	female	52	yes	High	5.1 to 10 per group of 1000 inhabitants	low	medium	30 - 59 years old	with partner	> 8 a ≤ 11 years of study	≤ 2 minimum wages	With work activity	Lives in the same city that HD treatment	above 10 years	Bad/very bad		Black/Brown	With habit alcohol consumption	Never smoked	Absence of practice	≥ 5 years	Yes	Moderate
63	female	39	yes	High	5.1 to 10 per group of 1000 inhabitants	low	medium	30 - 59 years old	with partner	≤ 8 years of study	≤ 2 minimum wages	With work activity	Lives in the same city that HD treatment	3 a 5 anos	Good/Very good	moderate	Black/Brown	Without habit alcohol consumption	Never smoked	Absence of practice	< 5 years	No	High
64	male	54	yes	Very High	above 10 per 1000 inhabitants	medium	high	30 - 59 years old	with partner	> 8 a ≤ 11 years of study	> 2 minimum wages	Retired or on sick leave	Don't live in the same city that HD treatment		Bad/very bad	low	White	With habit alcohol consumption	Former smoker	Absence of practice	≥ 5 years	Yes	Low
65	female	73	yes	Very High	above 10 per 1000 inhabitants	medium	high	60 years old and more	no partner	> 11 years of study	> 2 minimum wages	Retired or on sick leave	Don't live in the same city that HD treatment	0 - 2 years	Bad/very bad	high	White	Without habit alcohol consumption	Smoker Current	Absence of practice	< 5 years	No	Moderate
66	male	54	not	High	5.1 to 10 per group of 1000 inhabitants	low	medium	30 - 59 years old	with partner	≤ 8 years of study	≤ 2 minimum wages	Retired or on sick leave	Lives in the same city that HD treatment		Good/Very good	moderate	Black/Brown	Without habit alcohol consumption	Smoker Current	Within the recommended	≥ 5 years	Yes	Low
67	female	30	yes	High	5.1 to 10 per group of 1000 inhabitants	low	medium	30 - 59 years old	no partner	> 11 years of study	> 2 minimum wages	With work activity	Don't live in the same city that HD treatment	6 a 10 anos	Good/Very good	moderate	Black/Brown	Without habit alcohol consumption	Never smoked	Absence of practice	≥ 5 years	Yes	High
68	male	27	not	High	up to 5 per group of 1000 inhabitants	low	low	19 - 29 years old	no partner	> 8 a ≤ 11 years of study	> 2 minimum wages	With work activity	Don't live in the same city that HD treatment	0 - 2 years	Good/Very good	moderate	Black/Brown	Without habit alcohol consumption	Former smoker	Absence of practice	< 5 years	No	High
69	female	62	yes	Very High	5.1 to 10 per group of 1000 inhabitants	high	high	60 years old and more	with partner	> 11 years of study	> 2 minimum wages	With work activity	Don't live in the same city that HD treatment	0 - 2 years	Bad/very bad		White	Without habit alcohol consumption	Former smoker	Absence of practice	≥ 5 years	Yes
70	female	66	yes	Very High	above 10 per 1000 inhabitants	medium	high	60 years old and more	with partner	> 11 years of study	> 2 minimum wages	With work activity	Don't live in the same city that HD treatment	0 - 2 years	Bad/very bad	high	White	Without habit alcohol consumption	Never smoked	Absence of practice	< 5 years	Yes	Moderate
71	female	46	not	High	5.1 to 10 per group of 1000 inhabitants	low	medium	30 - 59 years old	no partner	≤ 8 years of study	≤ 2 minimum wages	With work activity	Lives in the same city that HD treatment	above 10 years	Bad/very bad	moderate	Black/Brown	Without habit alcohol consumption	Never smoked	Absence of practice	≥ 5 years	No	Low
72	male	80	yes	High	5.1 to 10 per group of 1000 inhabitants	low	medium	60 years old and more	no partner	≤ 8 years of study	≤ 2 minimum wages	With work activity	Lives in the same city that HD treatment		Good/Very good	high	White	Without habit alcohol consumption	Former smoker	Absence of practice	≥ 5 years	No	Moderate
73	female	49	yes	Very High	5.1 to 10 per group of 1000 inhabitants	high	high	30 - 59 years old	no partner	> 11 years of study		With work activity	Don't live in the same city that HD treatment	3 a 5 anos	Bad/very bad	moderate	Black/Brown	Without habit alcohol consumption	Never smoked	Absence of practice	< 5 years	No	High
74	female	79	yes	Very High	above 10 per 1000 inhabitants	medium	high	60 years old and more	with partner	> 8 a ≤ 11 years of study	> 2 minimum wages	Retired or on sick leave	Lives in the same city that HD treatment	0 - 2 years	Bad/very bad	low	Black/Brown	Without habit alcohol consumption	Never smoked	Absence of practice		No	Moderate
75	female	39	yes	Very High	above 10 per 1000 inhabitants	medium	high	30 - 59 years old	with partner	> 11 years of study	> 2 minimum wages	With work activity	Lives in the same city that HD treatment	6 a 10 anos	Bad/very bad	moderate	Black/Brown	Without habit alcohol consumption	Never smoked	Absence of practice	≥ 5 years	Yes
76	male	67	yes	Very High	above 10 per 1000 inhabitants	medium	high	60 years old and more	with partner	> 8 a ≤ 11 years of study	> 2 minimum wages	Retired or on sick leave	Lives in the same city that HD treatment	0 - 2 years	Good/Very good	high	White	Without habit alcohol consumption	Never smoked	Absence of practice	≥ 5 years	Yes	Moderate
77	female	47	yes	High	5.1 to 10 per group of 1000 inhabitants	low	medium	30 - 59 years old	no partner	≤ 8 years of study	≤ 2 minimum wages	Retired or on sick leave	Lives in the same city that HD treatment		Bad/very bad	low	Black/Brown	With habit alcohol consumption	Former smoker	Below recommended	≥ 5 years	Yes	Low
78	male	29	yes	High	5.1 to 10 per group of 1000 inhabitants	low	medium	19 - 29 years old	with partner	> 8 a ≤ 11 years of study	> 2 minimum wages	With work activity	Lives in the same city that HD treatment	above 10 years	Good/Very good	moderate	Black/Brown	Without habit alcohol consumption	Never smoked	Within the recommended	≥ 5 years	No	Moderate
79	female	61	not	High	5.1 to 10 per group of 1000 inhabitants	low	medium	60 years old and more	with partner	≤ 8 years of study	≤ 2 minimum wages	Retired or on sick leave	Lives in the same city that HD treatment	3 a 5 anos	Good/Very good	low	Black/Brown	Without habit alcohol consumption	Never smoked	Below recommended	< 5 years	No	High
80	female	53	yes	Very High	5.1 to 10 per group of 1000 inhabitants	high	high	30 - 59 years old	no partner	≤ 8 years of study	≤ 2 minimum wages	With work activity	Don't live in the same city that HD treatment	6 a 10 anos	Bad/very bad	low	Black/Brown	Without habit alcohol consumption	Former smoker	Absence of practice	≥ 5 years	No
81	male	64	yes	Very High	5.1 to 10 per group of 1000 inhabitants	high	high	60 years old and more	with partner	> 11 years of study	> 2 minimum wages	Retired or on sick leave	Don't live in the same city that HD treatment	3 a 5 anos	Bad/very bad	moderate	White	Without habit alcohol consumption	Former smoker	Within the recommended	≥ 5 years	Yes	High
82	female	59	yes	High	up to 5 per group of 1000 inhabitants	low	low	30 - 59 years old	no partner	≤ 8 years of study	≤ 2 minimum wages	Retired or on sick leave	Don't live in the same city that HD treatment	above 10 years	Good/Very good	high	Black/Brown	Without habit alcohol consumption	Never smoked	Below recommended	≥ 5 years	Yes	Low
83	female	41	yes	High	5.1 to 10 per group of 1000 inhabitants	low	medium	30 - 59 years old	no partner	≤ 8 years of study	≤ 2 minimum wages	Retired or on sick leave	Lives in the same city that HD treatment	3 a 5 anos	Good/Very good	low	Black/Brown	Without habit alcohol consumption	Never smoked	Absence of practice	≥ 5 years	No	Moderate
84	male	66	not	High	5.1 to 10 per group of 1000 inhabitants	low	medium	60 years old and more	with partner	≤ 8 years of study	≤ 2 minimum wages	Retired or on sick leave	Lives in the same city that HD treatment	0 - 2 years	Good/Very good	low	Black/Brown	Without habit alcohol consumption	Former smoker	Absence of practice	≥ 5 years	No
85	female	51	not	High	5.1 to 10 per group of 1000 inhabitants	low	medium	30 - 59 years old	with partner	> 8 a ≤ 11 years of study	> 2 minimum wages	Retired or on sick leave	Lives in the same city that HD treatment	above 10 years	Good/Very good	moderate	Black/Brown	Without habit alcohol consumption	Never smoked	Absence of practice	≥ 5 years	No	Moderate
86	male	47	yes	High	5.1 to 10 per group of 1000 inhabitants	low	medium	30 - 59 years old	with partner	≤ 8 years of study	≤ 2 minimum wages	Retired or on sick leave	Lives in the same city that HD treatment		Bad/very bad	moderate	Black/Brown	Without habit alcohol consumption	Former smoker	Absence of practice	≥ 5 years	No	Moderate
87	female	62	yes	Very High	above 10 per 1000 inhabitants	medium	high	60 years old and more	no partner	> 8 a ≤ 11 years of study	≤ 2 minimum wages	Retired or on sick leave	Don't live in the same city that HD treatment	0 - 2 years	Good/Very good	moderate	Black/Brown	Without habit alcohol consumption	Former smoker	Absence of practice	≥ 5 years	Yes	Moderate
88	male	59	yes	High	5.1 to 10 per group of 1000 inhabitants	low	medium	30 - 59 years old	no partner	> 8 a ≤ 11 years of study	≤ 2 minimum wages	Retired or on sick leave	Lives in the same city that HD treatment	6 a 10 anos	Good/Very good	low	White	Without habit alcohol consumption	Former smoker	Absence of practice	≥ 5 years	No	Moderate
89	male	64	yes	High	5.1 to 10 per group of 1000 inhabitants	low	medium	60 years old and more	with partner	≤ 8 years of study	> 2 minimum wages	Retired or on sick leave	Lives in the same city that HD treatment	0 - 2 years	Good/Very good	high	Black/Brown	Without habit alcohol consumption	Former smoker	Absence of practice	< 5 years	No	High
90	male	60	yes	High	5.1 to 10 per group of 1000 inhabitants	low	medium	60 years old and more	no partner	≤ 8 years of study	≤ 2 minimum wages	Retired or on sick leave	Lives in the same city that HD treatment	0 - 2 years	Good/Very good	high	Black/Brown	Without habit alcohol consumption	Smoker Current	Absence of practice	< 5 years	No	Low
91	female	41	yes	Very High	5.1 to 10 per group of 1000 inhabitants	high	high	30 - 59 years old	with partner	> 8 a ≤ 11 years of study	≤ 2 minimum wages	With work activity	Don't live in the same city that HD treatment	6 a 10 anos	Bad/very bad	low	White	Without habit alcohol consumption	Never smoked	Absence of practice	≥ 5 years	No	Low
92	female	64	yes	Very High	above 10 per 1000 inhabitants	medium	high	60 years old and more	no partner	≤ 8 years of study	≤ 2 minimum wages	Retired or on sick leave	Lives in the same city that HD treatment	0 - 2 years	Bad/very bad	high	Black/Brown	Without habit alcohol consumption	Former smoker	Absence of practice	< 5 years	No	High
93	female	62	yes	Very High	5.1 to 10 per group of 1000 inhabitants	high	high	60 years old and more	no partner	≤ 8 years of study	> 2 minimum wages	Retired or on sick leave	Don't live in the same city that HD treatment	0 - 2 years	Good/Very good		White	Without habit alcohol consumption	Former smoker	Absence of practice	< 5 years	Yes	Low
94	male	72	yes	Very High	above 10 per 1000 inhabitants	medium	high	60 years old and more	with partner	> 8 a ≤ 11 years of study	> 2 minimum wages	Retired or on sick leave	Lives in the same city that HD treatment	0 - 2 years	Good/Very good	moderate	White	Without habit alcohol consumption	Former smoker	Absence of practice	≥ 5 years	Yes
95	female	79	yes	Very High	above 10 per 1000 inhabitants	medium	high	60 years old and more	with partner	> 8 a ≤ 11 years of study		With work activity	Lives in the same city that HD treatment	6 a 10 anos	Good/Very good	high	White	Without habit alcohol consumption	Never smoked	Absence of practice	≥ 5 years	No	Moderate
96	male	35	yes	High	5.1 to 10 per group of 1000 inhabitants	low	medium	30 - 59 years old	with partner	> 11 years of study	> 2 minimum wages	With work activity	Lives in the same city that HD treatment	0 - 2 years	Good/Very good	high	Black/Brown	Without habit alcohol consumption	Never smoked	Absence of practice	< 5 years	No	Moderate
97	male	54	not	High	5.1 to 10 per group of 1000 inhabitants	low	medium	30 - 59 years old	with partner	≤ 8 years of study	≤ 2 minimum wages	Retired or on sick leave	Lives in the same city that HD treatment	6 a 10 anos	Good/Very good	moderate	Black/Brown	Without habit alcohol consumption	Smoker Current	Within the recommended	≥ 5 years	Yes	Low
98	male	40	not	High	5.1 to 10 per group of 1000 inhabitants	low	medium	30 - 59 years old	no partner	> 11 years of study	> 2 minimum wages	With work activity	Lives in the same city that HD treatment	3 a 5 anos	Good/Very good	moderate	Black/Brown	Without habit alcohol consumption	Never smoked	Within the recommended	< 5 years	No	Moderate
99	male	62	yes	Very High	above 10 per 1000 inhabitants	medium	high	60 years old and more	with partner	> 11 years of study	> 2 minimum wages	With work activity	Don't live in the same city that HD treatment	0 - 2 years	Bad/very bad	moderate	White	Without habit alcohol consumption	Former smoker	Absence of practice	< 5 years	Yes	Low
100	male	66	yes	Very High	above 10 per 1000 inhabitants	medium	high	60 years old and more	with partner	> 11 years of study	> 2 minimum wages	With work activity	Don't live in the same city that HD treatment	3 a 5 anos	Bad/very bad	high	White	With habit alcohol consumption	Former smoker	Absence of practice	< 5 years	No	High
101	female	57	yes	High	5.1 to 10 per group of 1000 inhabitants	low	medium	30 - 59 years old	no partner	≤ 8 years of study	≤ 2 minimum wages	Without activity labor paid	Lives in the same city that HD treatment	0 - 2 years	Bad/very bad	moderate	Black/Brown	Without habit alcohol consumption	Former smoker	Absence of practice	< 5 years	No
102	female	52	yes	Very High	5.1 to 10 per group of 1000 inhabitants	high	high	30 - 59 years old	with partner	> 11 years of study	> 2 minimum wages	With work activity	Don't live in the same city that HD treatment	0 - 2 years	Bad/very bad	high	Black/Brown	Without habit alcohol consumption	Former smoker	Absence of practice	< 5 years	No	Low
103	male	48	yes	High	5.1 to 10 per group of 1000 inhabitants	low	medium	30 - 59 years old	with partner	> 8 a ≤ 11 years of study	> 2 minimum wages	With work activity	Don't live in the same city that HD treatment	above 10 years	Good/Very good	low	Black/Brown	Without habit alcohol consumption	Never smoked	Below recommended	≥ 5 years	No	Low
104	male	52	yes	Very High	5.1 to 10 per group of 1000 inhabitants	high	high	30 - 59 years old	with partner	> 11 years of study	> 2 minimum wages	With work activity	Don't live in the same city that HD treatment	0 - 2 years	Good/Very good	moderate	White	Without habit alcohol consumption	Never smoked	Absence of practice	< 5 years	Yes	Low
105	male	78	yes	Very High	5.1 to 10 per group of 1000 inhabitants	high	high	60 years old and more	with partner	> 11 years of study	> 2 minimum wages	Retired or on sick leave	Don't live in the same city that HD treatment	3 a 5 anos	Bad/very bad	low	White	Without habit alcohol consumption	Never smoked	Absence of practice	≥ 5 years	Yes	High
106	male	42	yes	Very High	5.1 to 10 per group of 1000 inhabitants	high	high	30 - 59 years old	no partner	> 11 years of study	> 2 minimum wages	With work activity	Don't live in the same city that HD treatment	0 - 2 years	Bad/very bad	moderate	Black/Brown	Without habit alcohol consumption	Never smoked	Absence of practice	< 5 years	Yes	Low
107	male	59	yes	Very High	5.1 to 10 per group of 1000 inhabitants	high	high	30 - 59 years old	no partner	> 11 years of study	> 2 minimum wages	With work activity	Don't live in the same city that HD treatment	6 a 10 anos	Bad/very bad	moderate	White	Without habit alcohol consumption	Former smoker	Within the recommended	≥ 5 years	Yes	Moderate
108	female	59	yes	Very High	5.1 to 10 per group of 1000 inhabitants	high	high	30 - 59 years old	no partner	> 11 years of study	> 2 minimum wages	Retired or on sick leave	Don't live in the same city that HD treatment	0 - 2 years	Bad/very bad	moderate	Black/Brown	Without habit alcohol consumption	Former smoker	Within the recommended	≥ 5 years	No	Low
109	male	39	yes	High	5.1 to 10 per group of 1000 inhabitants	low	medium	30 - 59 years old	with partner	≤ 8 years of study	≤ 2 minimum wages	Retired or on sick leave	Don't live in the same city that HD treatment	above 10 years	Good/Very good	moderate	Black/Brown	Without habit alcohol consumption	Never smoked	Absence of practice	≥ 5 years	No	Moderate
110	female	44	yes	High	5.1 to 10 per group of 1000 inhabitants	low	medium	30 - 59 years old	no partner	≤ 8 years of study	≤ 2 minimum wages	Retired or on sick leave	Lives in the same city that HD treatment	above 10 years	Good/Very good	moderate	Black/Brown	Without habit alcohol consumption	Never smoked	Absence of practice	≥ 5 years	Yes	Low
111	male	53	not	High	5.1 to 10 per group of 1000 inhabitants	low	medium	30 - 59 years old	with partner	> 8 a ≤ 11 years of study	≤ 2 minimum wages	Retired or on sick leave	Lives in the same city that HD treatment		Good/Very good	low	Black/Brown	With habit alcohol consumption	Never smoked	Absence of practice	≥ 5 years	No	Low
112	male	65	yes	Very High	above 10 per 1000 inhabitants	medium	high	60 years old and more	with partner	> 11 years of study	> 2 minimum wages	Retired or on sick leave	Don't live in the same city that HD treatment	0 - 2 years	Good/Very good		Black/Brown	With habit alcohol consumption	Never smoked	Within the recommended	< 5 years	Yes	High
113	male	62	yes	High	5.1 to 10 per group of 1000 inhabitants	low	medium	60 years old and more	with partner	> 8 a ≤ 11 years of study	> 2 minimum wages	Retired or on sick leave	Lives in the same city that HD treatment	0 - 2 years	Bad/very bad	moderate	Black/Brown	Without habit alcohol consumption	Never smoked	Absence of practice	< 5 years	No	Moderate
114	female	40	yes	High	5.1 to 10 per group of 1000 inhabitants	low	medium	30 - 59 years old	with partner	≤ 8 years of study	≤ 2 minimum wages	Retired or on sick leave	Lives in the same city that HD treatment	0 - 2 years	Bad/very bad	low	Black/Brown	Without habit alcohol consumption	Never smoked	Absence of practice	≥ 5 years	No	Low
115	female	49	yes	High	5.1 to 10 per group of 1000 inhabitants	low	medium	30 - 59 years old	with partner	≤ 8 years of study	≤ 2 minimum wages	Retired or on sick leave	Lives in the same city that HD treatment		Bad/very bad	moderate	Black/Brown	Without habit alcohol consumption	Never smoked	Absence of practice	≥ 5 years	No	Moderate
116	female	78	yes	Very High	above 10 per 1000 inhabitants	medium	high	60 years old and more	no partner		> 2 minimum wages	Retired or on sick leave	Lives in the same city that HD treatment	6 a 10 anos	Bad/very bad	high	Black/Brown	Without habit alcohol consumption	Former smoker	Absence of practice	≥ 5 years	No	Low
117	male	73	yes	Very High	above 10 per 1000 inhabitants	medium	high	60 years old and more	with partner	> 11 years of study		Retired or on sick leave	Don't live in the same city that HD treatment	0 - 2 years	Good/Very good	high	Black/Brown	Without habit alcohol consumption	Never smoked	Absence of practice	< 5 years	Yes	High
118	male	51	yes	High	5.1 to 10 per group of 1000 inhabitants	low	medium	30 - 59 years old	no partner	> 8 a ≤ 11 years of study	≤ 2 minimum wages	Retired or on sick leave	Lives in the same city that HD treatment	3 a 5 anos	Good/Very good	low	Black/Brown	Without habit alcohol consumption	Never smoked	Absence of practice	≥ 5 years	No	Low
119	male	59	yes	High	5.1 to 10 per group of 1000 inhabitants	low	medium	30 - 59 years old	with partner	≤ 8 years of study	≤ 2 minimum wages	With work activity	Lives in the same city that HD treatment	3 a 5 anos	Bad/very bad	moderate	Black/Brown	With habit alcohol consumption	Former smoker	Absence of practice	< 5 years	No
121	male	70	yes	High	5.1 to 10 per group of 1000 inhabitants	low	medium	60 years old and more	with partner	≤ 8 years of study	> 2 minimum wages	Retired or on sick leave	Lives in the same city that HD treatment	6 a 10 anos	Good/Very good	low	White	Without habit alcohol consumption	Smoker Current	Absence of practice	< 5 years	No
122	male	56	not	High	5.1 to 10 per group of 1000 inhabitants	low	medium	30 - 59 years old	with partner	> 11 years of study	> 2 minimum wages	With work activity	Lives in the same city that HD treatment		Good/Very good	high	Black/Brown	With habit alcohol consumption	Never smoked	Within the recommended	≥ 5 years	No	Moderate
123	male	57	yes	Very High	above 10 per 1000 inhabitants	medium	high	30 - 59 years old	no partner	> 8 a ≤ 11 years of study	> 2 minimum wages	With work activity	Lives in the same city that HD treatment	6 a 10 anos	Good/Very good	moderate	Black/Brown	With habit alcohol consumption	Never smoked	Within the recommended	≥ 5 years	No	High
124	male	57	yes	High	5.1 to 10 per group of 1000 inhabitants	low	medium	30 - 59 years old	with partner	≤ 8 years of study	≤ 2 minimum wages	Retired or on sick leave	Lives in the same city that HD treatment		Good/Very good	low	White	Without habit alcohol consumption	Never smoked	Absence of practice	< 5 years	No	High
125	female	40	yes	Very High	5.1 to 10 per group of 1000 inhabitants	high	high	30 - 59 years old	with partner	> 8 a ≤ 11 years of study	> 2 minimum wages	Retired or on sick leave	Don't live in the same city that HD treatment	above 10 years	Good/Very good	low	White	With habit alcohol consumption	Former smoker	Within the recommended	≥ 5 years	No	Low
127	male	52	yes	Very High	above 10 per 1000 inhabitants	medium	high	30 - 59 years old	with partner	> 8 a ≤ 11 years of study	> 2 minimum wages	With work activity	Lives in the same city that HD treatment	3 a 5 anos	Good/Very good	moderate	White	Without habit alcohol consumption	Never smoked	Below recommended	≥ 5 years	No	High
128	female	31	yes	Very High	above 10 per 1000 inhabitants	medium	high	30 - 59 years old	no partner	> 11 years of study	≤ 2 minimum wages	With work activity	Don't live in the same city that HD treatment	above 10 years	Good/Very good	moderate	Black/Brown	Without habit alcohol consumption	Never smoked	Absence of practice	≥ 5 years	Yes	Moderate
129	female	26	not	High	5.1 to 10 per group of 1000 inhabitants	low	medium	19 - 29 years old	with partner	> 8 a ≤ 11 years of study	≤ 2 minimum wages	Without activity labor paid	Lives in the same city that HD treatment	3 a 5 anos	Good/Very good	moderate	Black/Brown	Without habit alcohol consumption	Never smoked	Absence of practice	< 5 years	Yes	Moderate
130	female	51	yes	Very High	above 10 per 1000 inhabitants	medium	high	30 - 59 years old	with partner	> 11 years of study	> 2 minimum wages	Without activity labor paid	Don't live in the same city that HD treatment	3 a 5 anos	Good/Very good	high	Black/Brown	Without habit alcohol consumption	Never smoked	Within the recommended	< 5 years	No	Low
131	female	60	yes	High	5.1 to 10 per group of 1000 inhabitants	low	medium	60 years old and more	no partner		≤ 2 minimum wages	Without activity labor paid	Lives in the same city that HD treatment	0 - 2 years	Good/Very good	low	Black/Brown	Without habit alcohol consumption	Former smoker	Absence of practice	< 5 years	No	Low
132	male	58	yes	High	5.1 to 10 per group of 1000 inhabitants	low	medium	30 - 59 years old	with partner	> 8 a ≤ 11 years of study	≤ 2 minimum wages	Retired or on sick leave	Lives in the same city that HD treatment	0 - 2 years	Bad/very bad	moderate	Black/Brown	Without habit alcohol consumption	Former smoker	Absence of practice	< 5 years	Yes	Moderate
133	female	67	yes	High	up to 5 per group of 1000 inhabitants	high	high	60 years old and more	with partner	≤ 8 years of study	≤ 2 minimum wages	Retired or on sick leave	Don't live in the same city that HD treatment	0 - 2 years	Bad/very bad	high	Black/Brown	Without habit alcohol consumption	Never smoked	Absence of practice	≥ 5 years	Yes
134	female	59	yes	Very High	5.1 to 10 per group of 1000 inhabitants	high	high	30 - 59 years old	with partner	> 11 years of study	> 2 minimum wages	Retired or on sick leave	Don't live in the same city that HD treatment	0 - 2 years	Bad/very bad	moderate	White	Without habit alcohol consumption	Former smoker	Absence of practice	< 5 years	No	Low
135	female	29	yes	Very High	above 10 per 1000 inhabitants	medium	high	19 - 29 years old	no partner	> 8 a ≤ 11 years of study	> 2 minimum wages	Retired or on sick leave	Don't live in the same city that HD treatment	0 - 2 years	Good/Very good	moderate	White	Without habit alcohol consumption	Never smoked	Absence of practice	< 5 years	No	Moderate
136	female	76	yes	High	5.1 to 10 per group of 1000 inhabitants	low	medium	60 years old and more	no partner	≤ 8 years of study	> 2 minimum wages	Retired or on sick leave	Lives in the same city that HD treatment	above 10 years	Good/Very good	high	White	Without habit alcohol consumption	Never smoked	Below recommended	≥ 5 years	No	High
137	female	40	yes	High	5.1 to 10 per group of 1000 inhabitants	low	medium	30 - 59 years old	no partner	≤ 8 years of study	≤ 2 minimum wages	Without activity labor paid	Lives in the same city that HD treatment	6 a 10 anos	Bad/very bad	low	Black/Brown	With habit alcohol consumption	Smoker Current	Below recommended	≥ 5 years	No	Low
138	male	65	yes	High	5.1 to 10 per group of 1000 inhabitants	low	medium	60 years old and more	with partner	> 8 a ≤ 11 years of study	> 2 minimum wages	Retired or on sick leave	Lives in the same city that HD treatment	0 - 2 years	Bad/very bad		Black/Brown	Without habit alcohol consumption	Former smoker	Absence of practice	< 5 years	No	High
139	female	41	yes	High	5.1 to 10 per group of 1000 inhabitants	low	medium	30 - 59 years old	with partner	> 8 a ≤ 11 years of study	> 2 minimum wages	Retired or on sick leave	Lives in the same city that HD treatment	6 a 10 anos	Bad/very bad	low	Black/Brown	With habit alcohol consumption	Never smoked	Absence of practice	≥ 5 years	No	Moderate
140	female	37	yes	High	5.1 to 10 per group of 1000 inhabitants	low	medium	30 - 59 years old	no partner	> 11 years of study	≤ 2 minimum wages	With work activity	Lives in the same city that HD treatment	6 a 10 anos	Good/Very good	moderate	Black/Brown	Without habit alcohol consumption	Smoker Current	Absence of practice	≥ 5 years	Yes	Low
141	female	64	yes	High	5.1 to 10 per group of 1000 inhabitants	low	medium	60 years old and more	no partner	> 8 a ≤ 11 years of study	≤ 2 minimum wages	Retired or on sick leave	Lives in the same city that HD treatment	3 a 5 anos	Good/Very good	moderate	Black/Brown	Without habit alcohol consumption	Former smoker	Within the recommended	≥ 5 years	Yes	Moderate
142	female	67	yes	High	5.1 to 10 per group of 1000 inhabitants	low	medium	60 years old and more	no partner	≤ 8 years of study		Without activity labor paid	Lives in the same city that HD treatment	3 a 5 anos	Bad/very bad	high	White	Without habit alcohol consumption	Never smoked	Absence of practice	≥ 5 years	No
143	male	73	yes	High	5.1 to 10 per group of 1000 inhabitants	low	medium	60 years old and more	no partner	> 8 a ≤ 11 years of study	≤ 2 minimum wages	Retired or on sick leave	Lives in the same city that HD treatment	6 a 10 anos	Good/Very good	low	Black/Brown	Without habit alcohol consumption	Never smoked	Absence of practice	≥ 5 years	No	Low
144	male	65	yes	Very High	above 10 per 1000 inhabitants	medium	high	60 years old and more	with partner	> 8 a ≤ 11 years of study	> 2 minimum wages	With work activity	Lives in the same city that HD treatment		Bad/very bad	moderate	White	Without habit alcohol consumption	Never smoked	Absence of practice	< 5 years	Yes
145	male	64	yes	Very High	above 10 per 1000 inhabitants	medium	high	60 years old and more	with partner	≤ 8 years of study	≤ 2 minimum wages	Retired or on sick leave	Lives in the same city that HD treatment	6 a 10 anos	Good/Very good	low	Black/Brown	Without habit alcohol consumption	Former smoker	Absence of practice	≥ 5 years	No
146	male	82	not	Very High	above 10 per 1000 inhabitants	medium	high	60 years old and more	no partner	≤ 8 years of study		Retired or on sick leave	Lives in the same city that HD treatment	6 a 10 anos	Good/Very good	moderate	White	With habit alcohol consumption	Former smoker	Absence of practice	≥ 5 years	No
147	male	28	yes	Very High	above 10 per 1000 inhabitants	medium	high	19 - 29 years old	no partner	> 8 a ≤ 11 years of study	≤ 2 minimum wages	Retired or on sick leave	Lives in the same city that HD treatment	above 10 years	Good/Very good	moderate	Black/Brown	With habit alcohol consumption	Never smoked	Absence of practice	≥ 5 years	No	High
148	female	84	yes	High	up to 5 per group of 1000 inhabitants	low	low	60 years old and more	with partner	≤ 8 years of study	> 2 minimum wages	Retired or on sick leave	Don't live in the same city that HD treatment	0 - 2 years	Bad/very bad		Black/Brown	Without habit alcohol consumption	Never smoked	Absence of practice	< 5 years	Yes
149	male	48	yes	High	5.1 to 10 per group of 1000 inhabitants	low	medium	30 - 59 years old	with partner	> 8 a ≤ 11 years of study	≤ 2 minimum wages	Not aplicable	Lives in the same city that HD treatment	0 - 2 years	Bad/very bad	low	White	With habit alcohol consumption	Former smoker	Absence of practice	< 5 years	Yes	Moderate
150	female	70	yes	Very High	above 10 per 1000 inhabitants	medium	high	60 years old and more	with partner	≤ 8 years of study	> 2 minimum wages	Without activity labor paid	Don't live in the same city that HD treatment		Good/Very good	high	White	Without habit alcohol consumption	Never smoked	Absence of practice	< 5 years	Yes	High
151	male	53	not	High	5.1 to 10 per group of 1000 inhabitants	low	medium	30 - 59 years old	no partner	≤ 8 years of study	≤ 2 minimum wages	Retired or on sick leave	Lives in the same city that HD treatment	3 a 5 anos	Bad/very bad	low	Black/Brown	Without habit alcohol consumption	Former smoker	Absence of practice	< 5 years	No	Moderate
152	male	34	yes	High	5.1 to 10 per group of 1000 inhabitants	low	medium	30 - 59 years old	no partner	> 8 a ≤ 11 years of study	≤ 2 minimum wages	Retired or on sick leave	Lives in the same city that HD treatment	3 a 5 anos	Good/Very good	moderate	Black/Brown	Without habit alcohol consumption	Never smoked	Absence of practice	< 5 years	No	High
153	female	24	yes	High	5.1 to 10 per group of 1000 inhabitants	low	medium	19 - 29 years old	with partner	> 8 a ≤ 11 years of study	≤ 2 minimum wages	Not aplicable	Lives in the same city that HD treatment	6 a 10 anos	Good/Very good	moderate	White	Without habit alcohol consumption	Never smoked	Absence of practice	≥ 5 years	Yes	Low
154	male	64	yes	High	5.1 to 10 per group of 1000 inhabitants	low	medium	60 years old and more	no partner	≤ 8 years of study	≤ 2 minimum wages	Retired or on sick leave	Lives in the same city that HD treatment	6 a 10 anos	Bad/very bad	low	Black/Brown	Without habit alcohol consumption	Former smoker	Absence of practice	≥ 5 years	Yes	Moderate
155	male	49	yes	High	5.1 to 10 per group of 1000 inhabitants	low	medium	30 - 59 years old	no partner	≤ 8 years of study	> 2 minimum wages	Retired or on sick leave	Lives in the same city that HD treatment	above 10 years		moderate	Black/Brown	Without habit alcohol consumption	Never smoked	Absence of practice	≥ 5 years	No
156	male	63	yes	Very High	above 10 per 1000 inhabitants	medium	high	60 years old and more	with partner	> 11 years of study	> 2 minimum wages	Retired or on sick leave	Lives in the same city that HD treatment	0 - 2 years	Good/Very good	low	White	Without habit alcohol consumption	Former smoker	Within the recommended	< 5 years	No	Moderate
157	female	69	yes	Very High	above 10 per 1000 inhabitants	medium	high	60 years old and more	with partner	≤ 8 years of study	> 2 minimum wages	Retired or on sick leave	Lives in the same city that HD treatment	0 - 2 years	Bad/very bad	low	Black/Brown	Without habit alcohol consumption	Never smoked	Absence of practice	< 5 years	Yes	High
158	male	80	yes	Very High	5.1 to 10 per group of 1000 inhabitants	high	high	60 years old and more	with partner	> 11 years of study	> 2 minimum wages	Retired or on sick leave	Don't live in the same city that HD treatment	0 - 2 years	Bad/very bad	high	White	Without habit alcohol consumption	Former smoker	Below recommended	< 5 years	No	Moderate
159	male	64	yes	High	5.1 to 10 per group of 1000 inhabitants	low	medium	60 years old and more	with partner	≤ 8 years of study	≤ 2 minimum wages	With work activity	Lives in the same city that HD treatment	6 a 10 anos	Bad/very bad	low	Black/Brown	With habit alcohol consumption	Former smoker	Absence of practice	≥ 5 years	No	Moderate
160	female	75	yes	High	5.1 to 10 per group of 1000 inhabitants	low	medium	60 years old and more	no partner	≤ 8 years of study	> 2 minimum wages	Retired or on sick leave	Lives in the same city that HD treatment	6 a 10 anos	Good/Very good	moderate	Black/Brown	Without habit alcohol consumption	Never smoked	Absence of practice	≥ 5 years	No
161	female	24	yes	Very High	above 10 per 1000 inhabitants	medium	high	19 - 29 years old	no partner	> 11 years of study	> 2 minimum wages	Without activity labor paid	Don't live in the same city that HD treatment	6 a 10 anos	Good/Very good	high	White	Without habit alcohol consumption	Never smoked	Absence of practice	≥ 5 years	Yes	Low
162	male	62	yes	High	5.1 to 10 per group of 1000 inhabitants	low	medium	60 years old and more	no partner	≤ 8 years of study	> 2 minimum wages	With work activity	Lives in the same city that HD treatment		Bad/very bad	high	Black/Brown	Without habit alcohol consumption	Never smoked	Below recommended	< 5 years	No	Moderate
163	male	60	yes	High	5.1 to 10 per group of 1000 inhabitants	low	medium	60 years old and more	no partner	≤ 8 years of study	≤ 2 minimum wages	Retired or on sick leave	Lives in the same city that HD treatment	0 - 2 years	Good/Very good	high	Black/Brown	Without habit alcohol consumption	Former smoker	Below recommended	< 5 years	No	Moderate
164	female	72	yes	Very High	above 10 per 1000 inhabitants	medium	high	60 years old and more	no partner	> 11 years of study	> 2 minimum wages	With work activity	Lives in the same city that HD treatment	0 - 2 years	Good/Very good	moderate	Black/Brown	Without habit alcohol consumption	Former smoker	Absence of practice	≥ 5 years	Yes
165	female	35	not	Very High	above 10 per 1000 inhabitants	medium	high	30 - 59 years old	no partner	> 8 a ≤ 11 years of study	≤ 2 minimum wages	With work activity	Lives in the same city that HD treatment	3 a 5 anos	Good/Very good	low	Black/Brown	Without habit alcohol consumption	Former smoker	Absence of practice	< 5 years	No	Low
166	male	72	yes	Very High	above 10 per 1000 inhabitants	medium	high	60 years old and more	with partner	> 8 a ≤ 11 years of study	> 2 minimum wages	With work activity	Lives in the same city that HD treatment	above 10 years	Good/Very good	low	Black/Brown	Without habit alcohol consumption	Former smoker	Absence of practice	≥ 5 years	Yes	High
167	male	35	yes	Very High	5.1 to 10 per group of 1000 inhabitants	high	high	30 - 59 years old	no partner	> 11 years of study	> 2 minimum wages	With work activity	Don't live in the same city that HD treatment	0 - 2 years	Good/Very good	moderate	Black/Brown	Without habit alcohol consumption	Former smoker	Absence of practice	< 5 years	Yes	Moderate
168	female	49	yes	High	5.1 to 10 per group of 1000 inhabitants	low	medium	30 - 59 years old	no partner	≤ 8 years of study	≤ 2 minimum wages	Retired or on sick leave	Lives in the same city that HD treatment	0 - 2 years	Bad/very bad	high	Black/Brown	Without habit alcohol consumption	Never smoked	Absence of practice	≥ 5 years	No	Low
169	female	72	yes	High	5.1 to 10 per group of 1000 inhabitants	low	medium	60 years old and more	with partner	≤ 8 years of study	≤ 2 minimum wages	Retired or on sick leave	Lives in the same city that HD treatment	3 a 5 anos	Good/Very good	moderate	White	Without habit alcohol consumption	Never smoked	Absence of practice	< 5 years	Yes	Moderate
170	male	76	yes	High	5.1 to 10 per group of 1000 inhabitants	low	medium	60 years old and more	with partner	≤ 8 years of study	≤ 2 minimum wages	Retired or on sick leave	Lives in the same city that HD treatment	3 a 5 anos	Good/Very good	moderate	Black/Brown	Without habit alcohol consumption	Former smoker	Below recommended	< 5 years	Yes	High
171	female	47	yes	Very High	above 10 per 1000 inhabitants	medium	high	30 - 59 years old	with partner	≤ 8 years of study	> 2 minimum wages	Retired or on sick leave	Don't live in the same city that HD treatment	above 10 years	Good/Very good	low	Black/Brown	Without habit alcohol consumption	Former smoker	Absence of practice	< 5 years	No	Low
172	male	61	yes	High	5.1 to 10 per group of 1000 inhabitants	low	medium	60 years old and more	with partner	> 8 a ≤ 11 years of study	> 2 minimum wages	Retired or on sick leave	Lives in the same city that HD treatment	above 10 years	Good/Very good	moderate	White	With habit alcohol consumption	Former smoker	Absence of practice	≥ 5 years	No	Low
173	male	30	yes	High	5.1 to 10 per group of 1000 inhabitants	low	medium	30 - 59 years old	with partner	> 8 a ≤ 11 years of study	> 2 minimum wages	With work activity	Lives in the same city that HD treatment	6 a 10 anos	Bad/very bad	low	Black/Brown	With habit alcohol consumption	Smoker Current	Absence of practice	≥ 5 years	No	Low
174	male	34	yes	High	5.1 to 10 per group of 1000 inhabitants	low	medium	30 - 59 years old	with partner	≤ 8 years of study	≤ 2 minimum wages	With work activity	Lives in the same city that HD treatment	3 a 5 anos	Bad/very bad	low	Black/Brown	Without habit alcohol consumption	Never smoked	Below recommended	< 5 years	No	High
175	male	61	yes	Very High	5.1 to 10 per group of 1000 inhabitants	high	high	60 years old and more	with partner	> 11 years of study	> 2 minimum wages	Retired or on sick leave	Don't live in the same city that HD treatment	6 a 10 anos	Bad/very bad	moderate	Black/Brown	Without habit alcohol consumption	Never smoked	Absence of practice	≥ 5 years	Yes	Low
176	female	77	yes	Very High	above 10 per 1000 inhabitants	medium	high	60 years old and more	no partner	> 11 years of study	> 2 minimum wages	Retired or on sick leave	Lives in the same city that HD treatment	6 a 10 anos	Good/Very good	low	Black/Brown	Without habit alcohol consumption	Never smoked	Absence of practice	≥ 5 years	No	High
177	female	54	yes	High	up to 5 per group of 1000 inhabitants	low	low	30 - 59 years old	with partner	≤ 8 years of study		Without activity labor paid	Don't live in the same city that HD treatment	0 - 2 years	Good/Very good	low	White	Without habit alcohol consumption	Former smoker	Absence of practice	< 5 years	No	Moderate
178	female	55	yes	High	5.1 to 10 per group of 1000 inhabitants	low	medium	30 - 59 years old	no partner	> 11 years of study	≤ 2 minimum wages	Retired or on sick leave	Lives in the same city that HD treatment	0 - 2 years	Bad/very bad	moderate	Black/Brown	Without habit alcohol consumption	Smoker Current	Absence of practice	≥ 5 years	Yes
179	female	63	yes	Very High	5.1 to 10 per group of 1000 inhabitants	high	high	60 years old and more	no partner	> 8 a ≤ 11 years of study	≤ 2 minimum wages	Without activity labor paid	Lives in the same city that HD treatment	0 - 2 years	Bad/very bad	high	Black/Brown	Without habit alcohol consumption	Former smoker	Absence of practice	< 5 years	No	Moderate
180	female	48	yes	High	up to 5 per group of 1000 inhabitants	low	low	30 - 59 years old	no partner	> 8 a ≤ 11 years of study	≤ 2 minimum wages	With work activity	Don't live in the same city that HD treatment	0 - 2 years	Good/Very good	moderate	Black/Brown	Without habit alcohol consumption	Never smoked	Absence of practice	< 5 years	No	Low
181	male	61	yes	Very High	5.1 to 10 per group of 1000 inhabitants	high	high	60 years old and more	no partner	≤ 8 years of study	≤ 2 minimum wages	With work activity	Lives in the same city that HD treatment	0 - 2 years	Bad/very bad	high	White	Without habit alcohol consumption	Never smoked	Within the recommended	< 5 years	No	Moderate
182	female	51	yes	High	up to 5 per group of 1000 inhabitants	medium	medium	30 - 59 years old	no partner	> 8 a ≤ 11 years of study	≤ 2 minimum wages	With work activity	Don't live in the same city that HD treatment	3 a 5 anos	Bad/very bad	low	Black/Brown	Without habit alcohol consumption	Former smoker	Absence of practice	< 5 years	No	Low
183	female	20	not	Very High	5.1 to 10 per group of 1000 inhabitants	high	high	19 - 29 years old	no partner	> 8 a ≤ 11 years of study	≤ 2 minimum wages	Retired or on sick leave	Lives in the same city that HD treatment	0 - 2 years	Good/Very good	low	Black/Brown	Without habit alcohol consumption	Never smoked	Absence of practice	< 5 years	No	High
184	male	63	yes	Very High	5.1 to 10 per group of 1000 inhabitants	high	high	60 years old and more	with partner	≤ 8 years of study	> 2 minimum wages	Retired or on sick leave	Lives in the same city that HD treatment	3 a 5 anos	Bad/very bad	high	Black/Brown	Without habit alcohol consumption	Former smoker	Absence of practice	≥ 5 years	Yes	High
185	male	38	yes	Very High	5.1 to 10 per group of 1000 inhabitants	high	high	30 - 59 years old	no partner	≤ 8 years of study	≤ 2 minimum wages	With work activity	Lives in the same city that HD treatment	6 a 10 anos	Bad/very bad	moderate	Black/Brown	Without habit alcohol consumption	Never smoked	Absence of practice	≥ 5 years	No	Low
186	female	64	yes	Very High	5.1 to 10 per group of 1000 inhabitants	high	high	60 years old and more	with partner	≤ 8 years of study	≤ 2 minimum wages	Without activity labor paid	Lives in the same city that HD treatment	3 a 5 anos	Good/Very good	low	Not aplicable	Without habit alcohol consumption	Never smoked	Absence of practice	< 5 years	No	Low
187	female	50	yes	Very High	5.1 to 10 per group of 1000 inhabitants	high	high	30 - 59 years old	no partner	≤ 8 years of study	≤ 2 minimum wages	Without activity labor paid	Lives in the same city that HD treatment	0 - 2 years	Bad/very bad	moderate	Black/Brown	Without habit alcohol consumption	Never smoked	Absence of practice	< 5 years	No
188	male	49	not	High	up to 5 per group of 1000 inhabitants	low	low	30 - 59 years old	with partner	> 8 a ≤ 11 years of study	> 2 minimum wages	With work activity	Don't live in the same city that HD treatment	3 a 5 anos	Good/Very good	high	White	Without habit alcohol consumption	Former smoker	Absence of practice	< 5 years	No
189	male	87	yes	High	up to 5 per group of 1000 inhabitants	low	low	60 years old and more	with partner	Not aplicable	> 2 minimum wages	Retired or on sick leave	Don't live in the same city that HD treatment	6 a 10 anos	Good/Very good	moderate	Black/Brown	Without habit alcohol consumption	Former smoker	Absence of practice	≥ 5 years	No
190	male	56	yes	Very High	5.1 to 10 per group of 1000 inhabitants	high	high	30 - 59 years old	with partner	≤ 8 years of study	≤ 2 minimum wages	Retired or on sick leave	Lives in the same city that HD treatment	3 a 5 anos	Good/Very good	low	Black/Brown	Without habit alcohol consumption	Former smoker	Absence of practice	< 5 years	No	High
191	female	72	yes	Very High	5.1 to 10 per group of 1000 inhabitants	high	high	60 years old and more	no partner	≤ 8 years of study	≤ 2 minimum wages	Retired or on sick leave	Lives in the same city that HD treatment	0 - 2 years	Good/Very good	high	Black/Brown	Without habit alcohol consumption	Never smoked	Absence of practice	< 5 years	No	High
192	male	37	not	Very High	5.1 to 10 per group of 1000 inhabitants	high	high	30 - 59 years old	no partner	> 8 a ≤ 11 years of study	> 2 minimum wages	Retired or on sick leave	Lives in the same city that HD treatment	6 a 10 anos	Good/Very good	high	Black/Brown	Without habit alcohol consumption	Former smoker	Absence of practice	≥ 5 years	No
193	female	61	yes	High	up to 5 per group of 1000 inhabitants	low	low	60 years old and more	with partner	> 11 years of study	> 2 minimum wages	Retired or on sick leave	Don't live in the same city that HD treatment	0 - 2 years	Good/Very good	moderate	Black/Brown	Without habit alcohol consumption	Never smoked	Absence of practice	≥ 5 years	Yes
194	male	58	yes	High	5.1 to 10 per group of 1000 inhabitants	low	medium	30 - 59 years old	with partner	≤ 8 years of study	> 2 minimum wages	Retired or on sick leave	Don't live in the same city that HD treatment	0 - 2 years	Good/Very good	moderate	Black/Brown	Without habit alcohol consumption	Never smoked	Absence of practice	< 5 years	No	Moderate
195	male	38	yes	Very High	5.1 to 10 per group of 1000 inhabitants	high	high	30 - 59 years old	no partner	≤ 8 years of study	≤ 2 minimum wages	Retired or on sick leave	Lives in the same city that HD treatment	0 - 2 years	Good/Very good	moderate	Black/Brown	Without habit alcohol consumption	Never smoked	Absence of practice	< 5 years	No
196	male	59	yes	Very High	5.1 to 10 per group of 1000 inhabitants	high	high	30 - 59 years old	with partner	≤ 8 years of study	≤ 2 minimum wages	Retired or on sick leave	Lives in the same city that HD treatment	3 a 5 anos	Bad/very bad	moderate	White	Without habit alcohol consumption	Former smoker	Absence of practice	< 5 years	No	Moderate
197	male	75	yes	Very High	5.1 to 10 per group of 1000 inhabitants	high	high	60 years old and more	no partner	> 8 a ≤ 11 years of study	≤ 2 minimum wages	With work activity	Lives in the same city that HD treatment	0 - 2 years	Good/Very good	low	White	Without habit alcohol consumption	Never smoked	Absence of practice	< 5 years	No	Moderate
198	male	49	not	Very High	5.1 to 10 per group of 1000 inhabitants	high	high	30 - 59 years old	no partner	> 8 a ≤ 11 years of study	≤ 2 minimum wages	With work activity	Lives in the same city that HD treatment	0 - 2 years	Good/Very good	low	Black/Brown	Without habit alcohol consumption	Never smoked	Within the recommended	< 5 years	Yes	High
199	male	46	not	Very High	5.1 to 10 per group of 1000 inhabitants	high	high	30 - 59 years old	with partner	> 8 a ≤ 11 years of study	≤ 2 minimum wages	Retired or on sick leave	Lives in the same city that HD treatment	above 10 years	Bad/very bad		Black/Brown	Without habit alcohol consumption	Former smoker	Absence of practice	≥ 5 years	No	Low
200	female	65	yes	High	up to 5 per group of 1000 inhabitants	low	low	60 years old and more	no partner	> 11 years of study	> 2 minimum wages	Retired or on sick leave	Don't live in the same city that HD treatment	3 a 5 anos	Good/Very good	high	Black/Brown	Without habit alcohol consumption	Never smoked	Absence of practice	< 5 years	No	Moderate
201	male	21		High	5.1 to 10 per group of 1000 inhabitants	low	medium	19 - 29 years old	no partner	> 8 a ≤ 11 years of study	> 2 minimum wages	Not aplicable	Don't live in the same city that HD treatment	3 a 5 anos	Good/Very good	moderate	Black/Brown	Without habit alcohol consumption	Never smoked	Absence of practice	< 5 years	No	Moderate
202	female	62	yes	Medium	up to 5 per group of 1000 inhabitants	high	high	60 years old and more	no partner	≤ 8 years of study	≤ 2 minimum wages	Without activity labor paid	Don't live in the same city that HD treatment	0 - 2 years	Good/Very good	high	Black/Brown	Without habit alcohol consumption	Former smoker	Absence of practice	< 5 years	No	Low
203	male	31	yes	Very High	5.1 to 10 per group of 1000 inhabitants	high	high	30 - 59 years old	no partner	> 8 a ≤ 11 years of study	≤ 2 minimum wages	Retired or on sick leave	Lives in the same city that HD treatment	3 a 5 anos	Good/Very good	low	Black/Brown	With habit alcohol consumption	Former smoker	Absence of practice	≥ 5 years	No	High
204	male	26	yes	High	5.1 to 10 per group of 1000 inhabitants	low	medium	19 - 29 years old	no partner	> 8 a ≤ 11 years of study	> 2 minimum wages	Retired or on sick leave	Don't live in the same city that HD treatment	0 - 2 years	Good/Very good	moderate	Black/Brown	Without habit alcohol consumption	Never smoked	Below recommended	< 5 years	No	Low
205	male	57	yes	Very High	5.1 to 10 per group of 1000 inhabitants	high	high	30 - 59 years old	with partner	≤ 8 years of study	≤ 2 minimum wages	Retired or on sick leave	Lives in the same city that HD treatment	3 a 5 anos	Good/Very good	high	Not aplicable	Without habit alcohol consumption	Never smoked	Absence of practice	< 5 years	Yes
206	male	47	yes	High	up to 5 per group of 1000 inhabitants	low	low	30 - 59 years old	no partner	≤ 8 years of study	≤ 2 minimum wages	With work activity	Don't live in the same city that HD treatment	0 - 2 years	Good/Very good	moderate	Black/Brown	Without habit alcohol consumption	Former smoker	Below recommended	< 5 years	No	High
207	male	83	yes	Very High	5.1 to 10 per group of 1000 inhabitants	high	high	60 years old and more	with partner	≤ 8 years of study	≤ 2 minimum wages	Retired or on sick leave	Lives in the same city that HD treatment	0 - 2 years	Bad/very bad	high	Black/Brown	Without habit alcohol consumption	Never smoked	Absence of practice	≥ 5 years	No
208	female	31	yes	Very High	above 10 per 1000 inhabitants	medium	high	30 - 59 years old	with partner	≤ 8 years of study	≤ 2 minimum wages	Without activity labor paid	Don't live in the same city that HD treatment	3 a 5 anos	Good/Very good	moderate	Black/Brown	Without habit alcohol consumption	Former smoker	Absence of practice	< 5 years	No	Low
209	male	46	yes	Very High	above 10 per 1000 inhabitants	medium	high	30 - 59 years old	with partner	≤ 8 years of study	≤ 2 minimum wages	With work activity	Don't live in the same city that HD treatment	0 - 2 years	Good/Very good	moderate	Black/Brown	Without habit alcohol consumption	Never smoked	Absence of practice	< 5 years	No
210	female	44	yes	Very High	5.1 to 10 per group of 1000 inhabitants	high	high	30 - 59 years old	no partner	≤ 8 years of study	≤ 2 minimum wages	With work activity	Lives in the same city that HD treatment	0 - 2 years	Good/Very good	moderate	Black/Brown	Without habit alcohol consumption	Never smoked	Absence of practice	< 5 years	No	Moderate
211	male	28	not	Medium	up to 5 per group of 1000 inhabitants	high	high	19 - 29 years old	with partner	> 8 a ≤ 11 years of study	≤ 2 minimum wages	With work activity	Don't live in the same city that HD treatment	3 a 5 anos	Good/Very good	high	White	Without habit alcohol consumption	Former smoker	Absence of practice	< 5 years	No	Low
212	male	84	not	High	up to 5 per group of 1000 inhabitants	low	low	60 years old and more	with partner	≤ 8 years of study	> 2 minimum wages	Retired or on sick leave	Don't live in the same city that HD treatment	0 - 2 years	Good/Very good	high	Black/Brown	Without habit alcohol consumption	Never smoked	Absence of practice	< 5 years	Yes	Moderate
213	male	72	yes	Very High	5.1 to 10 per group of 1000 inhabitants	high	high	60 years old and more	with partner	≤ 8 years of study	≤ 2 minimum wages	Retired or on sick leave	Lives in the same city that HD treatment	3 a 5 anos	Good/Very good	moderate	White	Without habit alcohol consumption	Former smoker	Absence of practice	< 5 years	No
214	female	76	yes	Medium	up to 5 per group of 1000 inhabitants	high	high	60 years old and more	with partner	≤ 8 years of study	≤ 2 minimum wages	Retired or on sick leave	Don't live in the same city that HD treatment	0 - 2 years	Bad/very bad	high	Black/Brown	Without habit alcohol consumption	Never smoked	Absence of practice	< 5 years	No
215	female	58	yes	Medium	up to 5 per group of 1000 inhabitants	high	high	30 - 59 years old	no partner	≤ 8 years of study		Retired or on sick leave	Don't live in the same city that HD treatment	0 - 2 years	Bad/very bad	moderate	Black/Brown	Without habit alcohol consumption	Never smoked	Absence of practice	< 5 years	No
216	male	46	yes	Very High	5.1 to 10 per group of 1000 inhabitants	high	high	30 - 59 years old	no partner	> 11 years of study	≤ 2 minimum wages	With work activity	Lives in the same city that HD treatment	0 - 2 years	Bad/very bad	high	Black/Brown	Without habit alcohol consumption	Never smoked	Absence of practice	< 5 years	No
217	female	55	yes	Medium	5.1 to 10 per group of 1000 inhabitants	high	high	30 - 59 years old	no partner	≤ 8 years of study	≤ 2 minimum wages	With work activity	Don't live in the same city that HD treatment	3 a 5 anos	Bad/very bad	moderate	Black/Brown	Without habit alcohol consumption	Former smoker	Below recommended	< 5 years	Yes
218	male	73	yes	High	up to 5 per group of 1000 inhabitants	low	low	60 years old and more	with partner	≤ 8 years of study	≤ 2 minimum wages	Retired or on sick leave	Don't live in the same city that HD treatment	3 a 5 anos	Good/Very good	high	Black/Brown	Without habit alcohol consumption	Never smoked	Absence of practice	< 5 years	Yes	Moderate
219	male	66	not	Very High	5.1 to 10 per group of 1000 inhabitants	high	high	60 years old and more	no partner	≤ 8 years of study	≤ 2 minimum wages	Retired or on sick leave	Lives in the same city that HD treatment	0 - 2 years	Good/Very good	moderate	Black/Brown	Without habit alcohol consumption	Never smoked	Within the recommended	≥ 5 years	No	Moderate
220	male	58	yes	High	5.1 to 10 per group of 1000 inhabitants	low	medium	30 - 59 years old	with partner	≤ 8 years of study	≤ 2 minimum wages	Retired or on sick leave	Don't live in the same city that HD treatment	0 - 2 years	Good/Very good	high	White	Without habit alcohol consumption	Former smoker	Absence of practice	< 5 years	No	Low
221	female	54	yes	Very High	5.1 to 10 per group of 1000 inhabitants	high	high	30 - 59 years old	with partner	> 8 a ≤ 11 years of study	≤ 2 minimum wages	Without activity labor paid	Lives in the same city that HD treatment	3 a 5 anos	Good/Very good	moderate	Black/Brown	Without habit alcohol consumption	Never smoked	Below recommended	< 5 years	No	Moderate
222	female	33	yes	Very High	5.1 to 10 per group of 1000 inhabitants	high	high	30 - 59 years old	no partner	> 11 years of study	≤ 2 minimum wages	Without activity labor paid	Lives in the same city that HD treatment	0 - 2 years	Good/Very good	moderate	Black/Brown	Without habit alcohol consumption	Smoker Current	Absence of practice	< 5 years	No	Low
223	male	38	yes	Very High	above 10 per 1000 inhabitants	medium	high	30 - 59 years old	with partner	≤ 8 years of study	≤ 2 minimum wages	With work activity	Don't live in the same city that HD treatment	3 a 5 anos	Good/Very good	high	White	Without habit alcohol consumption	Former smoker	Within the recommended	< 5 years	No	Low
224	female	70	not	High	up to 5 per group of 1000 inhabitants	high	high	60 years old and more	no partner	≤ 8 years of study	> 2 minimum wages	Retired or on sick leave	Don't live in the same city that HD treatment	6 a 10 anos	Good/Very good	moderate	White	Without habit alcohol consumption	Never smoked	Absence of practice	≥ 5 years	No	Moderate
225	male	52	yes	High	5.1 to 10 per group of 1000 inhabitants	low	medium	30 - 59 years old	with partner	≤ 8 years of study	≤ 2 minimum wages	Retired or on sick leave	Don't live in the same city that HD treatment	3 a 5 anos	Bad/very bad	high	Black/Brown	Without habit alcohol consumption	Former smoker	Absence of practice	< 5 years	No
226	male	64	not	High	up to 5 per group of 1000 inhabitants	low	low	60 years old and more	with partner	≤ 8 years of study	≤ 2 minimum wages	Retired or on sick leave	Don't live in the same city that HD treatment	3 a 5 anos	Good/Very good	moderate	White	Without habit alcohol consumption	Former smoker	Below recommended	< 5 years	No	Moderate
227	female	64	yes	Very High	5.1 to 10 per group of 1000 inhabitants	high	high	60 years old and more	no partner	≤ 8 years of study	≤ 2 minimum wages	Retired or on sick leave	Don't live in the same city that HD treatment	3 a 5 anos	Good/Very good	moderate	Black/Brown	Without habit alcohol consumption	Former smoker	Absence of practice	< 5 years	Yes	Low
228	male	55	yes	Very High	above 10 per 1000 inhabitants	medium	high	30 - 59 years old	with partner	> 11 years of study	> 2 minimum wages	Retired or on sick leave	Don't live in the same city that HD treatment	0 - 2 years	Bad/very bad	low	Black/Brown	Without habit alcohol consumption	Never smoked	Absence of practice	< 5 years	No	Low
229	male	60	yes	High	up to 5 per group of 1000 inhabitants	low	low	60 years old and more	with partner	≤ 8 years of study	≤ 2 minimum wages	With work activity	Don't live in the same city that HD treatment	3 a 5 anos	Good/Very good	moderate	White	Without habit alcohol consumption	Never smoked	Absence of practice	< 5 years	No	Low
230	male	45	not	Very High	5.1 to 10 per group of 1000 inhabitants	high	high	30 - 59 years old	no partner	> 8 a ≤ 11 years of study	≤ 2 minimum wages	With work activity	Lives in the same city that HD treatment	0 - 2 years	Good/Very good	low	Black/Brown	Without habit alcohol consumption	Never smoked	Absence of practice	< 5 years	No	Moderate
231	male	57	yes	Very High	above 10 per 1000 inhabitants	medium	high	30 - 59 years old	with partner	≤ 8 years of study	≤ 2 minimum wages	With work activity	Don't live in the same city that HD treatment	0 - 2 years	Good/Very good	low	White	Without habit alcohol consumption	Former smoker	Absence of practice	< 5 years	No	Low
232	male	47	yes	Very High	5.1 to 10 per group of 1000 inhabitants	high	high	30 - 59 years old	with partner	> 8 a ≤ 11 years of study	> 2 minimum wages	Retired or on sick leave	Don't live in the same city that HD treatment	3 a 5 anos	Good/Very good	high	Black/Brown	Without habit alcohol consumption	Never smoked	Within the recommended	≥ 5 years	Yes	High
233	male	20	yes	Medium	up to 5 per group of 1000 inhabitants	high	high	19 - 29 years old	no partner	> 11 years of study	> 2 minimum wages	With work activity	Don't live in the same city that HD treatment	0 - 2 years	Good/Very good	moderate	White	Without habit alcohol consumption	Former smoker	Absence of practice	< 5 years	No	Moderate
234	female	51	yes	High	up to 5 per group of 1000 inhabitants	low	low	30 - 59 years old	no partner	≤ 8 years of study	≤ 2 minimum wages	Retired or on sick leave	Lives in the same city that HD treatment	above 10 years	Bad/very bad	low	Black/Brown	Without habit alcohol consumption	Never smoked	Absence of practice	≥ 5 years	No	Moderate
235	female	22	not	High	up to 5 per group of 1000 inhabitants	low	low	19 - 29 years old	no partner	> 11 years of study	> 2 minimum wages	Without activity labor paid	Lives in the same city that HD treatment	3 a 5 anos	Good/Very good	high	Black/Brown	With habit alcohol consumption	Never smoked	Below recommended	≥ 5 years	Yes	Moderate
236	male	42	not	High	up to 5 per group of 1000 inhabitants	low	low	30 - 59 years old	with partner	≤ 8 years of study	≤ 2 minimum wages	With work activity	Lives in the same city that HD treatment	0 - 2 years	Good/Very good	moderate	Black/Brown	Without habit alcohol consumption	Never smoked	Below recommended	< 5 years	No
237	female	48	yes	High	up to 5 per group of 1000 inhabitants	low	low	30 - 59 years old	no partner	≤ 8 years of study	≤ 2 minimum wages	Retired or on sick leave	Lives in the same city that HD treatment	6 a 10 anos	Bad/very bad	moderate	Black/Brown	Without habit alcohol consumption	Never smoked	Absence of practice	≥ 5 years	Yes
238	male	47	yes	High	up to 5 per group of 1000 inhabitants	low	low	30 - 59 years old	with partner	> 8 a ≤ 11 years of study	> 2 minimum wages	With work activity	Lives in the same city that HD treatment	above 10 years	Good/Very good	high	Black/Brown	Without habit alcohol consumption	Never smoked	Absence of practice	< 5 years	No	Moderate
239	male	55	not	High	up to 5 per group of 1000 inhabitants	low	low	30 - 59 years old	with partner	> 11 years of study	> 2 minimum wages	With work activity	Lives in the same city that HD treatment	6 a 10 anos	Good/Very good	high	Black/Brown	Without habit alcohol consumption	Former smoker	Absence of practice	≥ 5 years	Yes	Low
240	male	41	yes	High	up to 5 per group of 1000 inhabitants	low	low	30 - 59 years old	no partner	≤ 8 years of study	≤ 2 minimum wages	Retired or on sick leave	Lives in the same city that HD treatment	3 a 5 anos	Bad/very bad	high	Black/Brown	Without habit alcohol consumption	Former smoker	Absence of practice	< 5 years	No
241	male	60	yes	High	up to 5 per group of 1000 inhabitants	low	low	60 years old and more	with partner	≤ 8 years of study	≤ 2 minimum wages	With work activity	Lives in the same city that HD treatment	above 10 years	Bad/very bad	high	White	Without habit alcohol consumption	Never smoked	Within the recommended	≥ 5 years	No	Moderate
242	male	52	yes	Very High	5.1 to 10 per group of 1000 inhabitants	high	high	30 - 59 years old	with partner	> 11 years of study	> 2 minimum wages	With work activity	Don't live in the same city that HD treatment	0 - 2 years	Bad/very bad	moderate	Black/Brown	Without habit alcohol consumption	Never smoked	Below recommended	≥ 5 years	Yes	Low
243	female	38	not	Medium	up to 5 per group of 1000 inhabitants	high	high	30 - 59 years old	no partner	> 8 a ≤ 11 years of study		Without activity labor paid	Don't live in the same city that HD treatment	above 10 years	Good/Very good	low	White	Without habit alcohol consumption	Never smoked	Absence of practice	≥ 5 years	No
244	female	79	yes	High	up to 5 per group of 1000 inhabitants	low	low	60 years old and more	no partner	≤ 8 years of study	> 2 minimum wages	Retired or on sick leave	Lives in the same city that HD treatment	6 a 10 anos	Bad/very bad	low	Black/Brown	Without habit alcohol consumption	Never smoked	Absence of practice	≥ 5 years	No
245	female	32	not	High	above 10 per 1000 inhabitants	high	high	30 - 59 years old	no partner	≤ 8 years of study	≤ 2 minimum wages	Not aplicable	Don't live in the same city that HD treatment	above 10 years	Good/Very good	moderate	Black/Brown	Without habit alcohol consumption	Never smoked	Absence of practice	≥ 5 years	No
246	male	70	not	Medium	up to 5 per group of 1000 inhabitants	medium	high	60 years old and more	with partner	≤ 8 years of study	≤ 2 minimum wages	Retired or on sick leave	Don't live in the same city that HD treatment	above 10 years	Bad/very bad	moderate	White	Without habit alcohol consumption	Former smoker	Absence of practice	≥ 5 years	No
247	female	58	yes	High	up to 5 per group of 1000 inhabitants	low	low	30 - 59 years old	no partner	> 11 years of study	≤ 2 minimum wages	With work activity	Lives in the same city that HD treatment	0 - 2 years	Bad/very bad	high	Black/Brown	Without habit alcohol consumption	Never smoked	Absence of practice	< 5 years	Yes	High
248	female	53		Very High	5.1 to 10 per group of 1000 inhabitants	high	high	30 - 59 years old	no partner	≤ 8 years of study	≤ 2 minimum wages	With work activity	Don't live in the same city that HD treatment	6 a 10 anos	Good/Very good	low	Black/Brown	With habit alcohol consumption	Smoker Current	Absence of practice	≥ 5 years	No
249	female	69	yes	High	up to 5 per group of 1000 inhabitants	low	low	60 years old and more	no partner	> 11 years of study	> 2 minimum wages	Retired or on sick leave	Lives in the same city that HD treatment	3 a 5 anos	Good/Very good	moderate	Black/Brown	Without habit alcohol consumption	Former smoker	Absence of practice	≥ 5 years	Yes
250	male	39		High	up to 5 per group of 1000 inhabitants	low	low	30 - 59 years old	with partner	> 11 years of study	≤ 2 minimum wages	With work activity	Lives in the same city that HD treatment	above 10 years	Bad/very bad	moderate	Black/Brown	Without habit alcohol consumption	Never smoked	Below recommended	≥ 5 years	Yes
251	female	58	yes	High	up to 5 per group of 1000 inhabitants	low	low	30 - 59 years old	with partner	≤ 8 years of study	≤ 2 minimum wages	Without activity labor paid	Lives in the same city that HD treatment	6 a 10 anos	Good/Very good	moderate	White	Without habit alcohol consumption	Former smoker	Absence of practice	≥ 5 years	No	Low
252	male	64	yes	Medium	up to 5 per group of 1000 inhabitants	medium	high	60 years old and more	with partner	≤ 8 years of study	≤ 2 minimum wages	Retired or on sick leave	Don't live in the same city that HD treatment	6 a 10 anos	Good/Very good	high	Black/Brown	With habit alcohol consumption	Never smoked	Within the recommended	≥ 5 years	Yes	Low
253	male	41	not	High	up to 5 per group of 1000 inhabitants	low	low	30 - 59 years old	with partner	≤ 8 years of study	> 2 minimum wages	Retired or on sick leave	Lives in the same city that HD treatment	3 a 5 anos	Good/Very good	moderate	Black/Brown	Without habit alcohol consumption	Never smoked	Below recommended	< 5 years	No	Low
254	male	36	yes	High	up to 5 per group of 1000 inhabitants	high	high	30 - 59 years old	with partner	≤ 8 years of study	≤ 2 minimum wages	With work activity	Don't live in the same city that HD treatment	6 a 10 anos	Good/Very good	moderate	White	Without habit alcohol consumption	Never smoked	Within the recommended	≥ 5 years	Yes	Low
255	female	55	yes	Very High	above 10 per 1000 inhabitants	medium	high	30 - 59 years old	no partner	≤ 8 years of study	> 2 minimum wages	Retired or on sick leave	Don't live in the same city that HD treatment	6 a 10 anos	Good/Very good	low	Black/Brown	Without habit alcohol consumption	Former smoker	Absence of practice	≥ 5 years	No
256	male	54	yes	High	up to 5 per group of 1000 inhabitants	low	low	30 - 59 years old	with partner	≤ 8 years of study	≤ 2 minimum wages	Retired or on sick leave	Lives in the same city that HD treatment	3 a 5 anos	Good/Very good	moderate	Black/Brown	Without habit alcohol consumption	Former smoker	Absence of practice	< 5 years	No	Low
257	male	59	not	High	up to 5 per group of 1000 inhabitants	low	low	30 - 59 years old	with partner	> 11 years of study	> 2 minimum wages	Retired or on sick leave	Lives in the same city that HD treatment	3 a 5 anos	Good/Very good		Black/Brown	Without habit alcohol consumption	Never smoked	Absence of practice	< 5 years	Yes
258	male	48	yes	High	up to 5 per group of 1000 inhabitants	low	low	30 - 59 years old	with partner	> 8 a ≤ 11 years of study	> 2 minimum wages	Retired or on sick leave	Lives in the same city that HD treatment	3 a 5 anos	Good/Very good	moderate	Black/Brown	Without habit alcohol consumption	Former smoker	Absence of practice	≥ 5 years	No	High
259	female	49	yes	Very High	5.1 to 10 per group of 1000 inhabitants	high	high	30 - 59 years old	with partner	≤ 8 years of study	≤ 2 minimum wages	Without activity labor paid	Don't live in the same city that HD treatment	6 a 10 anos	Bad/very bad	low	Black/Brown	Without habit alcohol consumption	Never smoked	Absence of practice	≥ 5 years	No	Low
260	male	58	yes	Medium	up to 5 per group of 1000 inhabitants	medium	high	30 - 59 years old	with partner	≤ 8 years of study	> 2 minimum wages	Retired or on sick leave	Don't live in the same city that HD treatment	above 10 years	Good/Very good	high	White	With habit alcohol consumption	Former smoker	Absence of practice	≥ 5 years	No	Low
261	male	78	yes	Very High	above 10 per 1000 inhabitants	medium	high	60 years old and more	with partner	> 8 a ≤ 11 years of study	> 2 minimum wages	Retired or on sick leave	Don't live in the same city that HD treatment	3 a 5 anos	Good/Very good	moderate	Black/Brown	Without habit alcohol consumption	Former smoker	Below recommended	≥ 5 years	Yes	Moderate
262	female	65	yes	High	up to 5 per group of 1000 inhabitants	low	low	60 years old and more	with partner	≤ 8 years of study	≤ 2 minimum wages	Retired or on sick leave	Lives in the same city that HD treatment	6 a 10 anos	Good/Very good	moderate	Black/Brown	Without habit alcohol consumption	Never smoked	Absence of practice	≥ 5 years	Yes	High
263	male	43	yes	High	up to 5 per group of 1000 inhabitants	low	low	30 - 59 years old	no partner	≤ 8 years of study	> 2 minimum wages	With work activity	Lives in the same city that HD treatment	3 a 5 anos	Good/Very good	moderate	Black/Brown	Without habit alcohol consumption	Never smoked	Within the recommended	< 5 years	No	Moderate
264	female	32	not	Very High	5.1 to 10 per group of 1000 inhabitants	high	high	30 - 59 years old	with partner	> 11 years of study	> 2 minimum wages	With work activity	Don't live in the same city that HD treatment	above 10 years	Bad/very bad	moderate	Black/Brown	Without habit alcohol consumption	Never smoked	Within the recommended	≥ 5 years	No	Low
265	male	60	not	High	up to 5 per group of 1000 inhabitants	high	high	60 years old and more	with partner	> 8 a ≤ 11 years of study	> 2 minimum wages	With work activity	Don't live in the same city that HD treatment	0 - 2 years	Bad/very bad	low	Black/Brown	With habit alcohol consumption	Former smoker	Absence of practice	< 5 years	No	Low
266	female	57	yes	High	up to 5 per group of 1000 inhabitants	low	low	30 - 59 years old	no partner	> 8 a ≤ 11 years of study	≤ 2 minimum wages	Retired or on sick leave	Lives in the same city that HD treatment	3 a 5 anos	Bad/very bad	low	Black/Brown	Without habit alcohol consumption	Never smoked	Absence of practice	< 5 years	No
267	male	45	not	High	up to 5 per group of 1000 inhabitants	low	low	30 - 59 years old	with partner	≤ 8 years of study	≤ 2 minimum wages	Retired or on sick leave	Lives in the same city that HD treatment	6 a 10 anos	Good/Very good	moderate	Black/Brown	Without habit alcohol consumption	Never smoked	Below recommended	≥ 5 years	No	High
268	female	74	yes	High	up to 5 per group of 1000 inhabitants	low	low	60 years old and more	with partner	> 8 a ≤ 11 years of study	≤ 2 minimum wages	With work activity	Lives in the same city that HD treatment	3 a 5 anos	Good/Very good	moderate	Black/Brown	Without habit alcohol consumption	Former smoker	Absence of practice	< 5 years	Yes	Moderate
269	female	54	yes	High	up to 5 per group of 1000 inhabitants	low	low	30 - 59 years old	no partner	≤ 8 years of study	≤ 2 minimum wages	With work activity	Lives in the same city that HD treatment	3 a 5 anos	Bad/very bad	low	Black/Brown	Without habit alcohol consumption	Never smoked	Absence of practice	< 5 years	Yes	Low
270	male	42	yes	High	up to 5 per group of 1000 inhabitants	low	low	30 - 59 years old	with partner	> 8 a ≤ 11 years of study	≤ 2 minimum wages	Retired or on sick leave	Lives in the same city that HD treatment	6 a 10 anos	Good/Very good	low	Black/Brown	Without habit alcohol consumption	Never smoked	Absence of practice	≥ 5 years	No	Low
271	female	26	yes	High	up to 5 per group of 1000 inhabitants	low	low	19 - 29 years old	no partner	> 8 a ≤ 11 years of study	≤ 2 minimum wages	Retired or on sick leave	Lives in the same city that HD treatment	above 10 years	Bad/very bad	moderate	Black/Brown	Without habit alcohol consumption	Never smoked	Absence of practice	≥ 5 years	No	Moderate
272	male	63	yes	High	up to 5 per group of 1000 inhabitants	low	low	60 years old and more	with partner	> 8 a ≤ 11 years of study	> 2 minimum wages	Retired or on sick leave	Lives in the same city that HD treatment	3 a 5 anos	Bad/very bad	moderate	Black/Brown	Without habit alcohol consumption	Never smoked	Absence of practice	≥ 5 years	No	Moderate
273	male	65	not	High	up to 5 per group of 1000 inhabitants	low	low	60 years old and more	with partner	> 8 a ≤ 11 years of study	≤ 2 minimum wages	Retired or on sick leave	Lives in the same city that HD treatment	3 a 5 anos	Good/Very good	moderate	Black/Brown	Without habit alcohol consumption	Never smoked	Absence of practice	≥ 5 years	No	Moderate
274	male	47	yes	Very High	5.1 to 10 per group of 1000 inhabitants	high	high	30 - 59 years old	with partner	≤ 8 years of study	≤ 2 minimum wages	Retired or on sick leave	Don't live in the same city that HD treatment	above 10 years	Good/Very good	low	Black/Brown	Without habit alcohol consumption	Never smoked	Within the recommended	≥ 5 years	No	Moderate
275	female	47	yes	High	up to 5 per group of 1000 inhabitants	low	low	30 - 59 years old	no partner	> 8 a ≤ 11 years of study	≤ 2 minimum wages	With work activity	Lives in the same city that HD treatment	0 - 2 years	Good/Very good	high	Black/Brown	Without habit alcohol consumption	Never smoked	Absence of practice	≥ 5 years	Yes
276	male	66	yes	High	up to 5 per group of 1000 inhabitants	low	low	60 years old and more	with partner	> 8 a ≤ 11 years of study	> 2 minimum wages	Retired or on sick leave	Lives in the same city that HD treatment	6 a 10 anos	Good/Very good	low	Black/Brown	Without habit alcohol consumption	Former smoker	Absence of practice	≥ 5 years	No	High
277	male	57	yes	High	up to 5 per group of 1000 inhabitants	low	low	30 - 59 years old	no partner	≤ 8 years of study	≤ 2 minimum wages	Retired or on sick leave	Lives in the same city that HD treatment		Good/Very good	moderate	Black/Brown	Without habit alcohol consumption	Former smoker	Absence of practice	≥ 5 years	Yes	Low
278	male	70	yes	High	up to 5 per group of 1000 inhabitants	low	low	60 years old and more	with partner	≤ 8 years of study	> 2 minimum wages	Retired or on sick leave	Lives in the same city that HD treatment	3 a 5 anos	Good/Very good	moderate	Black/Brown	Without habit alcohol consumption	Former smoker	Absence of practice	≥ 5 years	No	Moderate
279	male	34	yes	High	up to 5 per group of 1000 inhabitants	low	low	30 - 59 years old	with partner	> 8 a ≤ 11 years of study	≤ 2 minimum wages	With work activity	Lives in the same city that HD treatment	above 10 years	Bad/very bad	moderate	Black/Brown	Without habit alcohol consumption	Never smoked	Absence of practice	≥ 5 years	No
280	female	59	yes	High	up to 5 per group of 1000 inhabitants	low	low	30 - 59 years old	with partner	≤ 8 years of study	≤ 2 minimum wages	Retired or on sick leave	Lives in the same city that HD treatment	0 - 2 years	Bad/very bad	moderate	Black/Brown	Without habit alcohol consumption	Never smoked	Absence of practice	< 5 years	Yes	Moderate
281	female	68	yes	Very High	5.1 to 10 per group of 1000 inhabitants	high	high	60 years old and more	with partner	≤ 8 years of study	> 2 minimum wages	Retired or on sick leave	Don't live in the same city that HD treatment	3 a 5 anos	Good/Very good	moderate	Black/Brown	Without habit alcohol consumption	Never smoked	Absence of practice	< 5 years
282	male	38	yes	High	up to 5 per group of 1000 inhabitants	low	low	30 - 59 years old	with partner	> 11 years of study	≤ 2 minimum wages	Retired or on sick leave	Lives in the same city that HD treatment	0 - 2 years	Good/Very good	moderate	Not aplicable	Without habit alcohol consumption	Former smoker	Within the recommended	< 5 years	Yes	High
283	male	67	yes	High	up to 5 per group of 1000 inhabitants	low	low	60 years old and more	with partner	≤ 8 years of study	> 2 minimum wages	Retired or on sick leave	Lives in the same city that HD treatment	0 - 2 years	Good/Very good	high	Black/Brown	Without habit alcohol consumption	Former smoker	Below recommended	< 5 years	No
284	male	45	yes	High	up to 5 per group of 1000 inhabitants	low	low	30 - 59 years old	with partner	> 11 years of study	> 2 minimum wages	Retired or on sick leave	Lives in the same city that HD treatment	6 a 10 anos	Good/Very good	low	White	Without habit alcohol consumption	Never smoked	Absence of practice	≥ 5 years	No
285	male	71	yes	Very High	5.1 to 10 per group of 1000 inhabitants	high	high	60 years old and more	with partner	≤ 8 years of study	> 2 minimum wages	With work activity	Don't live in the same city that HD treatment	6 a 10 anos	Good/Very good	moderate	Black/Brown	Without habit alcohol consumption	Never smoked	Absence of practice	≥ 5 years	No	Moderate
286	male	32	not	High	up to 5 per group of 1000 inhabitants	low	low	30 - 59 years old	no partner	> 8 a ≤ 11 years of study	> 2 minimum wages	With work activity	Lives in the same city that HD treatment	6 a 10 anos	Bad/very bad	moderate	Black/Brown	Without habit alcohol consumption	Never smoked	Below recommended	≥ 5 years	Yes
287	male	68	yes	High	up to 5 per group of 1000 inhabitants	low	low	60 years old and more	with partner	> 8 a ≤ 11 years of study	> 2 minimum wages	Retired or on sick leave	Lives in the same city that HD treatment	0 - 2 years	Bad/very bad	moderate	Black/Brown	Without habit alcohol consumption	Never smoked	Absence of practice	< 5 years	Yes
288	male	56	yes	High	up to 5 per group of 1000 inhabitants	low	low	30 - 59 years old	with partner	≤ 8 years of study	≤ 2 minimum wages	Retired or on sick leave	Lives in the same city that HD treatment	3 a 5 anos	Bad/very bad	low	White	Without habit alcohol consumption	Never smoked	Absence of practice	≥ 5 years	No	High
289	male	50	yes	Medium	up to 5 per group of 1000 inhabitants	high	high	30 - 59 years old	with partner	> 8 a ≤ 11 years of study	> 2 minimum wages	With work activity	Don't live in the same city that HD treatment	6 a 10 anos	Good/Very good	high	Black/Brown	Without habit alcohol consumption	Never smoked	Absence of practice	≥ 5 years	Yes	Moderate
290	male	33	yes	Very High	above 10 per 1000 inhabitants	medium	high	30 - 59 years old	no partner	> 11 years of study	≤ 2 minimum wages	Without activity labor paid	Don't live in the same city that HD treatment	0 - 2 years	Bad/very bad	moderate	Black/Brown	With habit alcohol consumption	Former smoker	Within the recommended	< 5 years	Yes
291	male	70	yes	High	up to 5 per group of 1000 inhabitants	low	low	60 years old and more	with partner	≤ 8 years of study	> 2 minimum wages	Retired or on sick leave	Lives in the same city that HD treatment	0 - 2 years	Good/Very good	moderate	Black/Brown	Without habit alcohol consumption	Former smoker	Below recommended	< 5 years	No	Moderate
292	male	56	not	High	up to 5 per group of 1000 inhabitants	low	low	30 - 59 years old	with partner	> 8 a ≤ 11 years of study	≤ 2 minimum wages	Retired or on sick leave	Lives in the same city that HD treatment	3 a 5 anos	Good/Very good	low	Black/Brown	Without habit alcohol consumption	Former smoker	Absence of practice	< 5 years	No	Moderate
293	male	49	yes	High	up to 5 per group of 1000 inhabitants	low	low	30 - 59 years old	with partner	≤ 8 years of study	≤ 2 minimum wages	Retired or on sick leave	Lives in the same city that HD treatment	6 a 10 anos	Bad/very bad	high	Black/Brown	Without habit alcohol consumption	Never smoked	Absence of practice	≥ 5 years	No	Low
294	male	64	not	High	up to 5 per group of 1000 inhabitants	low	low	60 years old and more	with partner	≤ 8 years of study	≤ 2 minimum wages	Retired or on sick leave	Lives in the same city that HD treatment	6 a 10 anos	Good/Very good	low	Black/Brown	Without habit alcohol consumption	Former smoker	Absence of practice	≥ 5 years	Yes	High
295	female	66	yes	High	up to 5 per group of 1000 inhabitants	low	low	60 years old and more	no partner	≤ 8 years of study	≤ 2 minimum wages	Retired or on sick leave	Lives in the same city that HD treatment	above 10 years	Bad/very bad	moderate	White	Without habit alcohol consumption	Never smoked	Absence of practice	≥ 5 years	No	Moderate
296	female	70	yes	Very High	above 10 per 1000 inhabitants	medium	high	60 years old and more	with partner	≤ 8 years of study	≤ 2 minimum wages	Without activity labor paid	Don't live in the same city that HD treatment	6 a 10 anos	Bad/very bad	low	Black/Brown	Without habit alcohol consumption	Never smoked	Absence of practice	≥ 5 years	No	Low
297	female	32	yes	High	up to 5 per group of 1000 inhabitants	low	low	30 - 59 years old	with partner	> 8 a ≤ 11 years of study	> 2 minimum wages	Retired or on sick leave	Lives in the same city that HD treatment	6 a 10 anos	Good/Very good	moderate	Black/Brown	Without habit alcohol consumption	Never smoked	Below recommended	≥ 5 years	Yes	High
298	male	51	yes	High	up to 5 per group of 1000 inhabitants	low	low	30 - 59 years old	no partner	> 8 a ≤ 11 years of study	> 2 minimum wages	Retired or on sick leave	Lives in the same city that HD treatment	above 10 years	Bad/very bad	moderate	Black/Brown	Without habit alcohol consumption	Smoker Current	Absence of practice	≥ 5 years	Yes
299	male	65	yes	Very High	5.1 to 10 per group of 1000 inhabitants	high	high	60 years old and more	with partner	> 8 a ≤ 11 years of study	> 2 minimum wages	Retired or on sick leave	Don't live in the same city that HD treatment	0 - 2 years	Bad/very bad	low	White	Without habit alcohol consumption	Former smoker	Absence of practice	< 5 years	Yes	Moderate
300	female	30	not	Medium	up to 5 per group of 1000 inhabitants	high	high	30 - 59 years old	with partner	≤ 8 years of study	≤ 2 minimum wages	Retired or on sick leave	Don't live in the same city that HD treatment	6 a 10 anos	Good/Very good	moderate	Black/Brown	Without habit alcohol consumption	Former smoker	Absence of practice	≥ 5 years	No	High
301	male	56	not	Very High	5.1 to 10 per group of 1000 inhabitants	high	high	30 - 59 years old	no partner	≤ 8 years of study	≤ 2 minimum wages	Retired or on sick leave	Don't live in the same city that HD treatment	3 a 5 anos	Good/Very good	moderate	Black/Brown	With habit alcohol consumption	Smoker Current	Below recommended	< 5 years	No	Moderate
302	male	71	yes	High	up to 5 per group of 1000 inhabitants	low	low	60 years old and more	with partner	> 8 a ≤ 11 years of study	> 2 minimum wages	Retired or on sick leave	Lives in the same city that HD treatment	0 - 2 years	Bad/very bad	low	Black/Brown	Without habit alcohol consumption	Former smoker	Absence of practice	< 5 years	No	High
303	male	34	yes	Very High	5.1 to 10 per group of 1000 inhabitants	high	high	30 - 59 years old	no partner	> 11 years of study	> 2 minimum wages	Retired or on sick leave	Don't live in the same city that HD treatment	3 a 5 anos	Good/Very good	moderate	Black/Brown	Without habit alcohol consumption	Never smoked	Below recommended	≥ 5 years	No	High
304	female	64	yes	Very High	5.1 to 10 per group of 1000 inhabitants	high	high	60 years old and more	no partner	> 8 a ≤ 11 years of study		Without activity labor paid	Don't live in the same city that HD treatment	above 10 years	Bad/very bad	moderate	Black/Brown	Without habit alcohol consumption	Never smoked	Below recommended	≥ 5 years	Yes	Low
305	male	53	yes	High	up to 5 per group of 1000 inhabitants	low	low	30 - 59 years old	with partner	> 8 a ≤ 11 years of study	> 2 minimum wages	With work activity	Lives in the same city that HD treatment	0 - 2 years	Good/Very good	moderate	White	Without habit alcohol consumption	Never smoked	Absence of practice	≥ 5 years	Yes	Moderate
306	female	50	yes	High	up to 5 per group of 1000 inhabitants	low	low	30 - 59 years old	with partner	≤ 8 years of study	≤ 2 minimum wages	Retired or on sick leave	Lives in the same city that HD treatment	above 10 years	Bad/very bad	low	Black/Brown	Without habit alcohol consumption	Never smoked	Absence of practice	≥ 5 years	No	Low
307	male	34	yes	High	up to 5 per group of 1000 inhabitants	low	low	30 - 59 years old	no partner	> 8 a ≤ 11 years of study	> 2 minimum wages	With work activity	Lives in the same city that HD treatment	6 a 10 anos	Good/Very good	high	Black/Brown	With habit alcohol consumption	Never smoked	Absence of practice	≥ 5 years	No	High
308	male	86	not	High	up to 5 per group of 1000 inhabitants	low	low	60 years old and more	with partner	≤ 8 years of study		Retired or on sick leave	Lives in the same city that HD treatment	3 a 5 anos	Good/Very good	high	Black/Brown	Without habit alcohol consumption	Never smoked	Below recommended	< 5 years	No
309	male	67	not	High	up to 5 per group of 1000 inhabitants	low	low	60 years old and more	no partner	≤ 8 years of study	≤ 2 minimum wages	Retired or on sick leave	Lives in the same city that HD treatment	above 10 years	Bad/very bad	high	Black/Brown	Without habit alcohol consumption	Smoker Current	Absence of practice	≥ 5 years	No
310	male	44	yes	Very High	5.1 to 10 per group of 1000 inhabitants	high	high	30 - 59 years old	no partner	> 8 a ≤ 11 years of study	> 2 minimum wages	With work activity	Don't live in the same city that HD treatment	above 10 years	Bad/very bad	low	White	Without habit alcohol consumption	Never smoked	Absence of practice	≥ 5 years	Yes	Low
311	female	49	yes	Very High	above 10 per 1000 inhabitants	medium	high	30 - 59 years old	with partner	> 8 a ≤ 11 years of study	≤ 2 minimum wages	With work activity	Don't live in the same city that HD treatment	0 - 2 years	Bad/very bad	low	Black/Brown	Without habit alcohol consumption	Never smoked	Below recommended	≥ 5 years	Yes	Low
312	female	60		High	up to 5 per group of 1000 inhabitants	low	low	60 years old and more	no partner	≤ 8 years of study	≤ 2 minimum wages	Without activity labor paid	Lives in the same city that HD treatment	above 10 years	Good/Very good	low	Black/Brown	Without habit alcohol consumption	Never smoked	Absence of practice	≥ 5 years	No	High
313	male	55	yes	High	up to 5 per group of 1000 inhabitants	low	low	30 - 59 years old	with partner	≤ 8 years of study	≤ 2 minimum wages	Retired or on sick leave	Lives in the same city that HD treatment	above 10 years	Bad/very bad		Black/Brown	Without habit alcohol consumption	Former smoker	Absence of practice	≥ 5 years	No
314	female	51	yes	High	up to 5 per group of 1000 inhabitants	low	low	30 - 59 years old	with partner	> 11 years of study	> 2 minimum wages	With work activity	Lives in the same city that HD treatment	0 - 2 years	Good/Very good	high	Black/Brown	Without habit alcohol consumption	Never smoked	Within the recommended	< 5 years	Yes	Moderate
315	male	44	not	Medium	up to 5 per group of 1000 inhabitants	high	high	30 - 59 years old	with partner	≤ 8 years of study	≤ 2 minimum wages	Retired or on sick leave	Don't live in the same city that HD treatment	above 10 years	Good/Very good	moderate	Black/Brown	Without habit alcohol consumption	Former smoker	Absence of practice	≥ 5 years	Yes	Moderate
316	male	78	not	Very High	5.1 to 10 per group of 1000 inhabitants	high	high	60 years old and more	with partner	≤ 8 years of study	> 2 minimum wages	Retired or on sick leave	Don't live in the same city that HD treatment	0 - 2 years	Bad/very bad	high	White	Without habit alcohol consumption	Never smoked	Absence of practice	< 5 years	No	High
317	male	68	not	Medium	up to 5 per group of 1000 inhabitants	high	high	60 years old and more	with partner	≤ 8 years of study	≤ 2 minimum wages	Retired or on sick leave	Don't live in the same city that HD treatment	6 a 10 anos	Good/Very good	high	White	Without habit alcohol consumption	Former smoker	Absence of practice	≥ 5 years	No
318	male	62	not	Medium	5.1 to 10 per group of 1000 inhabitants	high	high	60 years old and more	with partner	> 8 a ≤ 11 years of study	> 2 minimum wages	Retired or on sick leave	Don't live in the same city that HD treatment	6 a 10 anos	Good/Very good	moderate	Black/Brown	Without habit alcohol consumption	Former smoker	Within the recommended	≥ 5 years	Yes	Moderate
319	female	38	yes	High	up to 5 per group of 1000 inhabitants	low	low	30 - 59 years old	no partner	> 8 a ≤ 11 years of study	≤ 2 minimum wages	With work activity	Lives in the same city that HD treatment	3 a 5 anos	Bad/very bad	low	Black/Brown	Without habit alcohol consumption	Never smoked	Absence of practice	< 5 years	No	Low
320	female	73	yes	High	up to 5 per group of 1000 inhabitants	low	low	60 years old and more	no partner	≤ 8 years of study	≤ 2 minimum wages	Retired or on sick leave	Lives in the same city that HD treatment	0 - 2 years	Good/Very good	high	Not aplicable	Without habit alcohol consumption	Former smoker	Absence of practice	< 5 years	Yes	Low
321	female	59	not	High	up to 5 per group of 1000 inhabitants	low	low	30 - 59 years old	no partner	≤ 8 years of study	≤ 2 minimum wages	Retired or on sick leave	Lives in the same city that HD treatment	above 10 years	Bad/very bad	low	Black/Brown	Without habit alcohol consumption	Former smoker	Absence of practice	≥ 5 years	No	Moderate
322	female	21	not	Very High	5.1 to 10 per group of 1000 inhabitants	high	high	19 - 29 years old	no partner	> 8 a ≤ 11 years of study	> 2 minimum wages	Without activity labor paid	Don't live in the same city that HD treatment	6 a 10 anos	Good/Very good	moderate	Black/Brown	Without habit alcohol consumption	Never smoked	Below recommended	≥ 5 years	No	Low
323	male	87	yes	High	up to 5 per group of 1000 inhabitants	low	low	60 years old and more	with partner	≤ 8 years of study	> 2 minimum wages	Retired or on sick leave	Lives in the same city that HD treatment	6 a 10 anos	Bad/very bad	low	Black/Brown	Without habit alcohol consumption	Former smoker	Absence of practice	≥ 5 years	Yes
324	male	61	yes	High	up to 5 per group of 1000 inhabitants	low	low	60 years old and more	with partner	> 8 a ≤ 11 years of study	> 2 minimum wages	Retired or on sick leave	Lives in the same city that HD treatment	0 - 2 years	Good/Very good	moderate	Black/Brown	Without habit alcohol consumption	Former smoker	Absence of practice	< 5 years	No	High
325	male	60	yes	High	up to 5 per group of 1000 inhabitants	low	low	60 years old and more	with partner	> 8 a ≤ 11 years of study		With work activity	Lives in the same city that HD treatment	0 - 2 years	Good/Very good	moderate	Black/Brown	Without habit alcohol consumption	Former smoker	Absence of practice	< 5 years	No	Moderate
326	male	75	yes	High	up to 5 per group of 1000 inhabitants	low	low	60 years old and more	with partner	≤ 8 years of study	> 2 minimum wages	Retired or on sick leave	Lives in the same city that HD treatment	3 a 5 anos	Good/Very good	high	Black/Brown	Without habit alcohol consumption	Former smoker	Absence of practice	≥ 5 years	No
327	female	30	yes	Very High	5.1 to 10 per group of 1000 inhabitants	high	high	30 - 59 years old	with partner	> 11 years of study	> 2 minimum wages	Without activity labor paid	Don't live in the same city that HD treatment	0 - 2 years	Bad/very bad	moderate	Black/Brown	Without habit alcohol consumption	Never smoked	Absence of practice	≥ 5 years	Yes	Low
328	male	67	yes	Very High	5.1 to 10 per group of 1000 inhabitants	high	high	60 years old and more	with partner	> 8 a ≤ 11 years of study		Retired or on sick leave	Don't live in the same city that HD treatment	0 - 2 years	Good/Very good	low	Black/Brown	Without habit alcohol consumption	Former smoker	Absence of practice	< 5 years	Yes	High
329	male	50	yes	Medium	5.1 to 10 per group of 1000 inhabitants	high	high	30 - 59 years old	with partner	≤ 8 years of study	≤ 2 minimum wages	Retired or on sick leave	Don't live in the same city that HD treatment	6 a 10 anos	Bad/very bad	moderate	Black/Brown	Without habit alcohol consumption	Former smoker	Absence of practice	≥ 5 years	No	Moderate
330	male	58	yes	Medium	up to 5 per group of 1000 inhabitants	high	high	30 - 59 years old	with partner	≤ 8 years of study	≤ 2 minimum wages	Retired or on sick leave	Don't live in the same city that HD treatment	above 10 years	Good/Very good	moderate	White	Without habit alcohol consumption	Former smoker	Absence of practice	≥ 5 years	No	Low
331	female	56	not	High	up to 5 per group of 1000 inhabitants	low	low	30 - 59 years old	no partner	≤ 8 years of study	≤ 2 minimum wages	Retired or on sick leave	Lives in the same city that HD treatment	6 a 10 anos	Good/Very good	low	Black/Brown	Without habit alcohol consumption	Smoker Current	Absence of practice	≥ 5 years	No	Moderate
332	female	65	yes	Medium	up to 5 per group of 1000 inhabitants	high	high	60 years old and more	no partner	> 8 a ≤ 11 years of study	≤ 2 minimum wages	Retired or on sick leave	Don't live in the same city that HD treatment	0 - 2 years	Good/Very good	moderate	Black/Brown	Without habit alcohol consumption	Never smoked	Within the recommended	< 5 years	No
333	male	73	yes	High	up to 5 per group of 1000 inhabitants	low	low	60 years old and more	with partner	≤ 8 years of study	> 2 minimum wages	With work activity	Lives in the same city that HD treatment	6 a 10 anos	Good/Very good	moderate	White	Without habit alcohol consumption	Former smoker	Within the recommended	≥ 5 years	No	Low
334	male	61	yes	High	up to 5 per group of 1000 inhabitants	low	low	60 years old and more	with partner	> 11 years of study	> 2 minimum wages	With work activity	Lives in the same city that HD treatment	6 a 10 anos	Good/Very good	moderate	White	With habit alcohol consumption	Never smoked	Absence of practice	≥ 5 years	No	Moderate
335	female	63	not	High	up to 5 per group of 1000 inhabitants	low	low	60 years old and more	no partner	≤ 8 years of study		Retired or on sick leave	Lives in the same city that HD treatment	6 a 10 anos	Good/Very good	low	Black/Brown	Without habit alcohol consumption	Former smoker	Absence of practice	≥ 5 years	No
336	male	68		High	up to 5 per group of 1000 inhabitants	low	low	60 years old and more	with partner	≤ 8 years of study	≤ 2 minimum wages	With work activity	Lives in the same city that HD treatment	6 a 10 anos	Good/Very good	low	Black/Brown	Without habit alcohol consumption	Never smoked	Absence of practice	≥ 5 years	No
337	female	41	yes	High	up to 5 per group of 1000 inhabitants	low	low	30 - 59 years old	with partner	> 8 a ≤ 11 years of study	≤ 2 minimum wages	Retired or on sick leave	Lives in the same city that HD treatment	above 10 years	Bad/very bad	moderate	Black/Brown	Without habit alcohol consumption	Never smoked	Absence of practice	≥ 5 years	No	Low
338	male	62	not	High	up to 5 per group of 1000 inhabitants	low	low	60 years old and more	with partner	≤ 8 years of study	Not aplicable	Retired or on sick leave	Lives in the same city that HD treatment	above 10 years	Bad/very bad	high	Black/Brown	Without habit alcohol consumption	Former smoker	Absence of practice	≥ 5 years	No	Low
339	male	86	yes	Very High	5.1 to 10 per group of 1000 inhabitants	high	high	60 years old and more	with partner	≤ 8 years of study	> 2 minimum wages	Retired or on sick leave	Don't live in the same city that HD treatment	3 a 5 anos	Bad/very bad	moderate	White	Without habit alcohol consumption	Never smoked	Absence of practice	≥ 5 years	Yes	Moderate
340	male	49	not	High	up to 5 per group of 1000 inhabitants	low	low	30 - 59 years old	with partner	≤ 8 years of study	> 2 minimum wages	With work activity	Lives in the same city that HD treatment	0 - 2 years	Good/Very good		Black/Brown	Without habit alcohol consumption	Smoker Current	Absence of practice	< 5 years	No
341	female	47	yes	High	up to 5 per group of 1000 inhabitants	low	low	30 - 59 years old	no partner	≤ 8 years of study	≤ 2 minimum wages	Without activity labor paid	Lives in the same city that HD treatment	3 a 5 anos	Bad/very bad	low	Black/Brown	Without habit alcohol consumption	Never smoked	Absence of practice	< 5 years	Yes	Moderate
342	female	47	yes	High	up to 5 per group of 1000 inhabitants	low	low	30 - 59 years old	with partner	≤ 8 years of study	> 2 minimum wages	With work activity	Lives in the same city that HD treatment	0 - 2 years	Good/Very good	high	White	Without habit alcohol consumption	Never smoked	Absence of practice	≥ 5 years	Yes	Moderate
343	male	56	yes	Very High	above 10 per 1000 inhabitants	medium	high	30 - 59 years old	with partner	≤ 8 years of study	≤ 2 minimum wages	Retired or on sick leave	Lives in the same city that HD treatment	3 a 5 anos	Bad/very bad		Black/Brown	Without habit alcohol consumption	Never smoked	Below recommended	≥ 5 years	Yes	Low
344	male	37	not	Very High	above 10 per 1000 inhabitants	medium	high	30 - 59 years old	no partner	> 8 a ≤ 11 years of study	≤ 2 minimum wages	Retired or on sick leave	Lives in the same city that HD treatment	0 - 2 years	Good/Very good	moderate	Black/Brown	Without habit alcohol consumption	Never smoked	Absence of practice	≥ 5 years	Yes
345	male	50	yes	High	up to 5 per group of 1000 inhabitants	low	low	30 - 59 years old	with partner	≤ 8 years of study	≤ 2 minimum wages	Retired or on sick leave	Don't live in the same city that HD treatment	6 a 10 anos	Bad/very bad	low	Black/Brown	Without habit alcohol consumption	Never smoked	Absence of practice	≥ 5 years	No
346	male	66	yes	Very High	above 10 per 1000 inhabitants	medium	high	60 years old and more	no partner	> 8 a ≤ 11 years of study	> 2 minimum wages	Retired or on sick leave	Lives in the same city that HD treatment	0 - 2 years	Good/Very good	moderate	White	Without habit alcohol consumption	Smoker Current	Absence of practice	< 5 years	Yes	Moderate
347	female	63	yes	High	5.1 to 10 per group of 1000 inhabitants	low	medium	60 years old and more	no partner	> 8 a ≤ 11 years of study	> 2 minimum wages	With work activity	Don't live in the same city that HD treatment	0 - 2 years	Good/Very good	low	White	Without habit alcohol consumption	Never smoked	Absence of practice	≥ 5 years	Yes	Low
348	female	63	yes	Very High	above 10 per 1000 inhabitants	medium	high	60 years old and more	no partner	≤ 8 years of study	> 2 minimum wages	Retired or on sick leave	Lives in the same city that HD treatment	0 - 2 years	Good/Very good	high	Black/Brown	Without habit alcohol consumption	Never smoked	Within the recommended	≥ 5 years	Yes
349	female	57	yes	Very High	above 10 per 1000 inhabitants	medium	high	30 - 59 years old	with partner	> 8 a ≤ 11 years of study	> 2 minimum wages	Retired or on sick leave	Lives in the same city that HD treatment	3 a 5 anos	Bad/very bad	low	Black/Brown	Without habit alcohol consumption	Former smoker	Absence of practice	< 5 years	No	Moderate
350	male	44	yes	Very High	above 10 per 1000 inhabitants	medium	high	30 - 59 years old	with partner	> 8 a ≤ 11 years of study	≤ 2 minimum wages	Retired or on sick leave	Lives in the same city that HD treatment	0 - 2 years	Bad/very bad	high	Black/Brown	With habit alcohol consumption	Former smoker	Absence of practice	< 5 years	No
351	female	31	yes	Very High	above 10 per 1000 inhabitants	medium	high	30 - 59 years old	no partner	> 8 a ≤ 11 years of study	≤ 2 minimum wages	Not aplicable	Lives in the same city that HD treatment	above 10 years	Good/Very good	moderate	Black/Brown	Without habit alcohol consumption	Never smoked	Within the recommended	≥ 5 years	Yes	Low
352	female	64	yes	High	5.1 to 10 per group of 1000 inhabitants	low	medium	60 years old and more	with partner	≤ 8 years of study	≤ 2 minimum wages	Without activity labor paid	Don't live in the same city that HD treatment	0 - 2 years	Bad/very bad	low	Black/Brown	Without habit alcohol consumption	Never smoked	Absence of practice	≥ 5 years	Yes	Moderate
353	female	54	yes	Very High	above 10 per 1000 inhabitants	medium	high	30 - 59 years old	with partner	> 8 a ≤ 11 years of study	> 2 minimum wages	With work activity	Lives in the same city that HD treatment	0 - 2 years	Bad/very bad	moderate	Black/Brown	Without habit alcohol consumption	Never smoked	Within the recommended	≥ 5 years	Yes
354	male	41	yes	Very High	above 10 per 1000 inhabitants	medium	high	30 - 59 years old	with partner	> 8 a ≤ 11 years of study	≤ 2 minimum wages	With work activity	Lives in the same city that HD treatment	3 a 5 anos	Bad/very bad	low	Black/Brown	Without habit alcohol consumption	Never smoked	Absence of practice	< 5 years	No	High
355	female	38	yes	High	up to 5 per group of 1000 inhabitants	low	medium	30 - 59 years old	no partner	≤ 8 years of study		Without activity labor paid	Don't live in the same city that HD treatment	0 - 2 years	Bad/very bad	low	Black/Brown	Without habit alcohol consumption	Former smoker	Absence of practice	< 5 years	Yes	Moderate
356	male	89	yes	High	up to 5 per group of 1000 inhabitants	low	low	60 years old and more	with partner	≤ 8 years of study	≤ 2 minimum wages	Retired or on sick leave	Don't live in the same city that HD treatment	above 10 years	Good/Very good	moderate	White	Without habit alcohol consumption	Never smoked	Absence of practice	≥ 5 years	No	Low
357	female	74	yes	High	5.1 to 10 per group of 1000 inhabitants	low	medium	60 years old and more	with partner	≤ 8 years of study	≤ 2 minimum wages	Without activity labor paid	Don't live in the same city that HD treatment	3 a 5 anos	Good/Very good	high	White	Without habit alcohol consumption	Never smoked	Absence of practice	≥ 5 years	Yes	Moderate
358	female	68	yes	Very High	above 10 per 1000 inhabitants	medium	high	60 years old and more	with partner	≤ 8 years of study	≤ 2 minimum wages	Without activity labor paid	Lives in the same city that HD treatment	3 a 5 anos	Bad/very bad	low	Black/Brown	Without habit alcohol consumption	Never smoked	Absence of practice	< 5 years	No
359	male	46	yes	Medium	up to 5 per group of 1000 inhabitants	high	high	30 - 59 years old	with partner	> 8 a ≤ 11 years of study	≤ 2 minimum wages	Retired or on sick leave	Don't live in the same city that HD treatment	3 a 5 anos	Good/Very good	high	Black/Brown	Without habit alcohol consumption	Former smoker	Within the recommended	< 5 years	Yes	Moderate
360	female	34	yes	Very High	above 10 per 1000 inhabitants	medium	high	30 - 59 years old	with partner	> 8 a ≤ 11 years of study	≤ 2 minimum wages	With work activity	Lives in the same city that HD treatment	0 - 2 years	Good/Very good	low	White	Without habit alcohol consumption	Never smoked	Absence of practice	< 5 years	Yes	High
361	female	65	yes	Very High	above 10 per 1000 inhabitants	medium	high	60 years old and more	no partner	> 8 a ≤ 11 years of study	≤ 2 minimum wages	Retired or on sick leave	Lives in the same city that HD treatment		Good/Very good	low	Black/Brown	Without habit alcohol consumption	Former smoker	Absence of practice	≥ 5 years	No	Moderate
362	male	66	yes	Very High	above 10 per 1000 inhabitants	medium	high	60 years old and more	no partner	≤ 8 years of study	≤ 2 minimum wages	Retired or on sick leave	Lives in the same city that HD treatment	0 - 2 years	Bad/very bad	moderate	Black/Brown	Without habit alcohol consumption	Former smoker	Absence of practice	≥ 5 years	Yes
363	female	71	yes	Very High	5.1 to 10 per group of 1000 inhabitants	high	high	60 years old and more	no partner	≤ 8 years of study	≤ 2 minimum wages	Without activity labor paid	Don't live in the same city that HD treatment	3 a 5 anos	Bad/very bad	moderate	Black/Brown	Without habit alcohol consumption	Former smoker	Absence of practice	< 5 years	No	High
364	female	63	yes	Very High	above 10 per 1000 inhabitants	medium	high	60 years old and more	with partner	≤ 8 years of study		Retired or on sick leave	Lives in the same city that HD treatment	3 a 5 anos	Bad/very bad	low	Black/Brown	Without habit alcohol consumption	Never smoked	Absence of practice	< 5 years	No
365	female	43	yes	High	up to 5 per group of 1000 inhabitants	low	low	30 - 59 years old	no partner	≤ 8 years of study	≤ 2 minimum wages	Retired or on sick leave	Don't live in the same city that HD treatment	6 a 10 anos	Bad/very bad	moderate	Black/Brown	Without habit alcohol consumption	Never smoked	Absence of practice	≥ 5 years	No	Moderate
366	female	64	yes	Very High	above 10 per 1000 inhabitants	medium	high	60 years old and more	with partner	≤ 8 years of study	≤ 2 minimum wages	Without activity labor paid	Lives in the same city that HD treatment	0 - 2 years	Bad/very bad	moderate	Black/Brown	Without habit alcohol consumption	Never smoked	Absence of practice	< 5 years	No	High
367	female	55	not	High	up to 5 per group of 1000 inhabitants	low	medium	30 - 59 years old	with partner	> 8 a ≤ 11 years of study	≤ 2 minimum wages	Retired or on sick leave	Don't live in the same city that HD treatment	3 a 5 anos	Good/Very good	low	White	Without habit alcohol consumption	Never smoked	Absence of practice	≥ 5 years	Yes
368	male	64	yes	Very High	above 10 per 1000 inhabitants	medium	high	60 years old and more	with partner	> 8 a ≤ 11 years of study	≤ 2 minimum wages	With work activity	Lives in the same city that HD treatment	0 - 2 years	Good/Very good	moderate	White	Without habit alcohol consumption	Former smoker	Absence of practice	< 5 years	No	High
369	female	31	yes	Very High	above 10 per 1000 inhabitants	medium	high	30 - 59 years old	no partner	≤ 8 years of study	≤ 2 minimum wages	Retired or on sick leave	Lives in the same city that HD treatment	0 - 2 years	Bad/very bad	high	Black/Brown	Without habit alcohol consumption	Never smoked	Absence of practice	< 5 years	No	High
561	male	60	yes	High	5.1 to 10 per group of 1000 inhabitants	low	medium	60 years old and more	with partner	≤ 8 years of study	≤ 2 minimum wages	Retired or on sick leave	Don't live in the same city that HD treatment	0 - 2 years	Good/Very good	high	Black/Brown	Without habit alcohol consumption	Former smoker	Absence of practice	< 5 years	No	Moderate
562	male	70	yes	Very High	above 10 per 1000 inhabitants	medium	high	60 years old and more	with partner	≤ 8 years of study	≤ 2 minimum wages	With work activity	Lives in the same city that HD treatment	above 10 years	Bad/very bad	moderate	Black/Brown	Without habit alcohol consumption	Former smoker	Absence of practice	≥ 5 years	No	Moderate
563	male	82	yes	Very High	5.1 to 10 per group of 1000 inhabitants	high	high	60 years old and more	with partner	> 8 a ≤ 11 years of study	> 2 minimum wages	Retired or on sick leave	Don't live in the same city that HD treatment		Good/Very good	moderate	White	Without habit alcohol consumption	Never smoked	Absence of practice	< 5 years	No	Low
564	male	54	yes	Very High	5.1 to 10 per group of 1000 inhabitants	high	high	30 - 59 years old	no partner	> 8 a ≤ 11 years of study	≤ 2 minimum wages	Not aplicable	Don't live in the same city that HD treatment		Bad/very bad	moderate	White	Without habit alcohol consumption	Never smoked	Absence of practice	≥ 5 years	No
565	male	39	yes	High	up to 5 per group of 1000 inhabitants	low	low	30 - 59 years old	with partner	> 11 years of study	> 2 minimum wages	With work activity	Don't live in the same city that HD treatment	above 10 years	Bad/very bad	moderate	White	Without habit alcohol consumption	Never smoked	Below recommended	≥ 5 years	No	Low
566	male	40	yes	Very High	above 10 per 1000 inhabitants	medium	high	30 - 59 years old	no partner	> 11 years of study	≤ 2 minimum wages	Without activity labor paid	Lives in the same city that HD treatment		Bad/very bad	low	Black/Brown	With habit alcohol consumption	Former smoker	Absence of practice		No	Low
567	female	47	yes	Medium	up to 5 per group of 1000 inhabitants	high	high	30 - 59 years old	with partner	≤ 8 years of study	≤ 2 minimum wages	Retired or on sick leave	Don't live in the same city that HD treatment	6 a 10 anos	Good/Very good	low	White	Without habit alcohol consumption	Never smoked	Absence of practice	≥ 5 years	Yes	Low
568	male	56	not	Very High	above 10 per 1000 inhabitants	medium	high	30 - 59 years old	with partner	> 8 a ≤ 11 years of study	≤ 2 minimum wages	With work activity	Lives in the same city that HD treatment	6 a 10 anos	Good/Very good	high	Black/Brown	Without habit alcohol consumption	Former smoker	Within the recommended	≥ 5 years	Yes	Moderate
569	male	52	not	Very High	above 10 per 1000 inhabitants	medium	high	30 - 59 years old	with partner	≤ 8 years of study	> 2 minimum wages	With work activity	Lives in the same city that HD treatment	above 10 years	Good/Very good	high	Black/Brown	Without habit alcohol consumption	Never smoked	Within the recommended	≥ 5 years	No	High
570	female	26	yes	Very High	above 10 per 1000 inhabitants	medium	high	19 - 29 years old	no partner	> 11 years of study	≤ 2 minimum wages	With work activity	Lives in the same city that HD treatment	6 a 10 anos	Good/Very good	moderate	Black/Brown	Without habit alcohol consumption	Never smoked	Absence of practice	≥ 5 years	No
571	female	53	not	Very High	above 10 per 1000 inhabitants	medium	high	30 - 59 years old	no partner	> 8 a ≤ 11 years of study	≤ 2 minimum wages	Without activity labor paid	Lives in the same city that HD treatment	above 10 years	Good/Very good	high	Black/Brown	Without habit alcohol consumption	Never smoked	Absence of practice	≥ 5 years	No	Moderate
572	male	49	yes	Very High	above 10 per 1000 inhabitants	medium	high	30 - 59 years old	with partner	≤ 8 years of study	> 2 minimum wages	With work activity	Lives in the same city that HD treatment	0 - 2 years	Bad/very bad	high	Black/Brown	Without habit alcohol consumption	Never smoked	Absence of practice	< 5 years	Yes	High
573	male	60	not	Very High	above 10 per 1000 inhabitants	medium	high	60 years old and more	no partner	> 8 a ≤ 11 years of study	> 2 minimum wages	Retired or on sick leave	Lives in the same city that HD treatment	3 a 5 anos	Good/Very good	high	White	Without habit alcohol consumption	Former smoker	Within the recommended	< 5 years	No	High
574	female	44	not	Very High	5.1 to 10 per group of 1000 inhabitants	high	high	30 - 59 years old	no partner	> 8 a ≤ 11 years of study	≤ 2 minimum wages	Without activity labor paid	Don't live in the same city that HD treatment	above 10 years	Good/Very good	moderate	Black/Brown	Without habit alcohol consumption	Never smoked	Absence of practice	≥ 5 years	No	Low
575	female	75	yes	Very High	above 10 per 1000 inhabitants	medium	high	60 years old and more	no partner	≤ 8 years of study	≤ 2 minimum wages	Without activity labor paid	Lives in the same city that HD treatment	3 a 5 anos	Bad/very bad	high	Black/Brown	Without habit alcohol consumption	Never smoked	Absence of practice	< 5 years	No	Moderate
576	male	68	yes	Very High	above 10 per 1000 inhabitants	medium	high	60 years old and more	no partner	≤ 8 years of study	≤ 2 minimum wages	Retired or on sick leave	Lives in the same city that HD treatment	0 - 2 years	Good/Very good	high	Black/Brown	With habit alcohol consumption	Former smoker	Absence of practice	< 5 years	No	High
577	male	48	yes	High	up to 5 per group of 1000 inhabitants	low	low	30 - 59 years old	with partner	≤ 8 years of study	> 2 minimum wages	Retired or on sick leave	Don't live in the same city that HD treatment	6 a 10 anos	Good/Very good	moderate	Black/Brown	Without habit alcohol consumption	Never smoked	Absence of practice	≥ 5 years	No	Low
578	female	73	yes	Very High	above 10 per 1000 inhabitants	medium	high	60 years old and more	no partner	≤ 8 years of study	≤ 2 minimum wages	With work activity	Lives in the same city that HD treatment	above 10 years	Bad/very bad	low	Black/Brown	Without habit alcohol consumption	Never smoked	Absence of practice	≥ 5 years	No	Moderate
579	male	44	yes	Very High	above 10 per 1000 inhabitants	medium	high	30 - 59 years old	with partner	> 8 a ≤ 11 years of study	≤ 2 minimum wages	With work activity	Lives in the same city that HD treatment	above 10 years	Bad/very bad	high	Black/Brown	With habit alcohol consumption	Former smoker	Within the recommended	< 5 years	No	High
580	female	39	yes	High	up to 5 per group of 1000 inhabitants	low	low	30 - 59 years old	no partner	> 8 a ≤ 11 years of study	≤ 2 minimum wages	Without activity labor paid	Don't live in the same city that HD treatment	6 a 10 anos	Good/Very good	low	Black/Brown	With habit alcohol consumption	Never smoked	Absence of practice	≥ 5 years	No	Low
581	male	52	yes	Very High	5.1 to 10 per group of 1000 inhabitants	high	high	30 - 59 years old	no partner	> 8 a ≤ 11 years of study	≤ 2 minimum wages	With work activity	Lives in the same city that HD treatment	6 a 10 anos	Good/Very good	high	White	Without habit alcohol consumption	Never smoked	Within the recommended	≥ 5 years	No	High
582	male	49	yes	Very High	above 10 per 1000 inhabitants	medium	high	30 - 59 years old	with partner	≤ 8 years of study	≤ 2 minimum wages	With work activity	Lives in the same city that HD treatment	3 a 5 anos	Bad/very bad	moderate	Black/Brown	Without habit alcohol consumption	Former smoker	Absence of practice	< 5 years	No	Moderate
583	female	42	not	Very High	above 10 per 1000 inhabitants	medium	high	30 - 59 years old	no partner	≤ 8 years of study	≤ 2 minimum wages	Without activity labor paid	Lives in the same city that HD treatment	6 a 10 anos	Good/Very good	moderate	Black/Brown	Without habit alcohol consumption	Former smoker	Below recommended	≥ 5 years	No	Moderate
584	female	40	yes	Very High	above 10 per 1000 inhabitants	medium	high	30 - 59 years old	no partner	≤ 8 years of study	≤ 2 minimum wages	Without activity labor paid	Lives in the same city that HD treatment	6 a 10 anos	Good/Very good	moderate	Black/Brown	Without habit alcohol consumption	Never smoked	Below recommended	< 5 years	No	Moderate
585	male	60	yes	Very High	above 10 per 1000 inhabitants	medium	high	60 years old and more	with partner	≤ 8 years of study	> 2 minimum wages	Retired or on sick leave	Lives in the same city that HD treatment	6 a 10 anos	Bad/very bad	moderate	Black/Brown	Without habit alcohol consumption	Former smoker	Absence of practice	≥ 5 years	No	High
586	male	66	yes	Very High	above 10 per 1000 inhabitants	medium	high	60 years old and more	with partner	> 11 years of study	≤ 2 minimum wages	Retired or on sick leave	Lives in the same city that HD treatment		Bad/very bad	moderate	Black/Brown	Without habit alcohol consumption	Never smoked	Absence of practice		No	High
587	female	58	yes	Very High	above 10 per 1000 inhabitants	medium	high	30 - 59 years old	with partner	> 11 years of study	> 2 minimum wages	With work activity	Lives in the same city that HD treatment	3 a 5 anos	Good/Very good	moderate	White	Without habit alcohol consumption	Former smoker	Below recommended	< 5 years	No	High
588	male	36	not	Very High	5.1 to 10 per group of 1000 inhabitants	high	high	30 - 59 years old	with partner	> 8 a ≤ 11 years of study	> 2 minimum wages	With work activity	Don't live in the same city that HD treatment	3 a 5 anos	Good/Very good	high	White	Without habit alcohol consumption	Never smoked	Absence of practice	< 5 years	No
589	male	43	not	High	up to 5 per group of 1000 inhabitants	low	low	30 - 59 years old	with partner	≤ 8 years of study	≤ 2 minimum wages	Retired or on sick leave	Don't live in the same city that HD treatment		Good/Very good	moderate	Black/Brown	Without habit alcohol consumption	Former smoker	Within the recommended	< 5 years	No	High
590	male	68	yes	High	up to 5 per group of 1000 inhabitants	low	low	60 years old and more	with partner	> 8 a ≤ 11 years of study	> 2 minimum wages	Retired or on sick leave	Don't live in the same city that HD treatment	0 - 2 years	Good/Very good	moderate	Black/Brown	Without habit alcohol consumption	Former smoker	Absence of practice	≥ 5 years	Yes
591	male	60	not	Very High	above 10 per 1000 inhabitants	medium	high	60 years old and more	no partner	≤ 8 years of study	≤ 2 minimum wages	With work activity	Lives in the same city that HD treatment	3 a 5 anos	Bad/very bad	moderate	Black/Brown	With habit alcohol consumption	Never smoked	Absence of practice	≥ 5 years	Yes	High
592	male	65	yes	High	up to 5 per group of 1000 inhabitants	low	low	60 years old and more	with partner	> 11 years of study	> 2 minimum wages	Retired or on sick leave	Don't live in the same city that HD treatment	above 10 years	Bad/very bad	low	White	Without habit alcohol consumption	Smoker Current	Absence of practice	≥ 5 years	Yes	Low
593	male	55	not	Very High	above 10 per 1000 inhabitants	medium	high	30 - 59 years old	no partner	≤ 8 years of study	≤ 2 minimum wages	With work activity	Lives in the same city that HD treatment	above 10 years	Bad/very bad	moderate	Black/Brown	Without habit alcohol consumption	Never smoked	Absence of practice	≥ 5 years	Yes	High
594	male	32	yes	Very High	above 10 per 1000 inhabitants	medium	high	30 - 59 years old	no partner	> 8 a ≤ 11 years of study	≤ 2 minimum wages	Retired or on sick leave	Lives in the same city that HD treatment	6 a 10 anos	Good/Very good	moderate	Black/Brown	Without habit alcohol consumption	Never smoked	Absence of practice	≥ 5 years	Yes	Moderate
595	male	36	yes	Very High	above 10 per 1000 inhabitants	medium	high	30 - 59 years old	with partner	≤ 8 years of study	≤ 2 minimum wages	With work activity	Lives in the same city that HD treatment	0 - 2 years	Good/Very good	high	Black/Brown	Without habit alcohol consumption	Never smoked	Below recommended	< 5 years	Yes	Low
596	female	65	yes	Very High	above 10 per 1000 inhabitants	medium	high	60 years old and more	with partner	≤ 8 years of study		Without activity labor paid	Lives in the same city that HD treatment	0 - 2 years	Bad/very bad	high	Not aplicable	Without habit alcohol consumption	Never smoked	Within the recommended	< 5 years	No	Moderate
597	female	67	yes	Very High	above 10 per 1000 inhabitants	medium	high	60 years old and more	with partner		≤ 2 minimum wages	Retired or on sick leave	Lives in the same city that HD treatment	above 10 years	Good/Very good	moderate	Black/Brown	Without habit alcohol consumption	Never smoked	Absence of practice	≥ 5 years	No	High
598	female	72	yes	Very High	above 10 per 1000 inhabitants	medium	high	60 years old and more	no partner		≤ 2 minimum wages	Retired or on sick leave	Lives in the same city that HD treatment		Bad/very bad	moderate	Black/Brown	Without habit alcohol consumption	Never smoked	Absence of practice	< 5 years	No	High
599	male	33	yes	Very High	above 10 per 1000 inhabitants	medium	high	30 - 59 years old	with partner	> 8 a ≤ 11 years of study	≤ 2 minimum wages	Retired or on sick leave	Lives in the same city that HD treatment	6 a 10 anos	Good/Very good	moderate	Black/Brown	Without habit alcohol consumption	Never smoked	Absence of practice	≥ 5 years	No	High
600	female	42	yes	Very High	above 10 per 1000 inhabitants	medium	high	30 - 59 years old	with partner	> 8 a ≤ 11 years of study	≤ 2 minimum wages	Retired or on sick leave	Lives in the same city that HD treatment	6 a 10 anos	Bad/very bad	low	Black/Brown	Without habit alcohol consumption	Former smoker	Absence of practice	≥ 5 years	No	Low
601	female	60	yes	Very High	above 10 per 1000 inhabitants	medium	high	60 years old and more	no partner	≤ 8 years of study	≤ 2 minimum wages	Retired or on sick leave	Lives in the same city that HD treatment	6 a 10 anos	Bad/very bad	moderate	Black/Brown	Without habit alcohol consumption	Former smoker	Absence of practice	≥ 5 years	No	High
602	male	38	yes	High	5.1 to 10 per group of 1000 inhabitants	low	medium	30 - 59 years old	with partner	≤ 8 years of study	> 2 minimum wages	With work activity	Don't live in the same city that HD treatment	0 - 2 years	Good/Very good	low	Black/Brown	Without habit alcohol consumption	Never smoked	Below recommended	< 5 years	No	Low
603	female	56	yes	Very High	above 10 per 1000 inhabitants	medium	high	30 - 59 years old	no partner	> 11 years of study	> 2 minimum wages	Retired or on sick leave	Lives in the same city that HD treatment	above 10 years	Good/Very good	high	White	Without habit alcohol consumption	Never smoked	Below recommended	≥ 5 years	Yes	High
604	male	56	yes	Very High	above 10 per 1000 inhabitants	medium	high	30 - 59 years old	no partner	> 8 a ≤ 11 years of study	> 2 minimum wages	Retired or on sick leave	Lives in the same city that HD treatment	3 a 5 anos	Good/Very good	low	Black/Brown	Without habit alcohol consumption	Former smoker	Absence of practice	< 5 years	Yes	High
605	male	64	not	Very High	above 10 per 1000 inhabitants	medium	high	60 years old and more	with partner	≤ 8 years of study	≤ 2 minimum wages	With work activity	Lives in the same city that HD treatment	above 10 years	Good/Very good	moderate	Black/Brown	With habit alcohol consumption	Former smoker	Within the recommended	≥ 5 years	No	High
606	male	31	yes	Medium	up to 5 per group of 1000 inhabitants	high	high	30 - 59 years old	no partner	> 8 a ≤ 11 years of study	≤ 2 minimum wages	With work activity	Don't live in the same city that HD treatment	above 10 years	Good/Very good	high	Black/Brown	Without habit alcohol consumption	Never smoked	Absence of practice	≥ 5 years	No	High
607	male	66	yes	High	up to 5 per group of 1000 inhabitants	low	low	60 years old and more	with partner	≤ 8 years of study	≤ 2 minimum wages	Retired or on sick leave	Don't live in the same city that HD treatment	0 - 2 years	Bad/very bad	low	White	Without habit alcohol consumption	Never smoked	Within the recommended	< 5 years	No	Moderate
608	female	65	yes	High	up to 5 per group of 1000 inhabitants	low	low	60 years old and more	no partner	> 8 a ≤ 11 years of study	> 2 minimum wages	Retired or on sick leave	Don't live in the same city that HD treatment	above 10 years	Bad/very bad	low	Black/Brown	Without habit alcohol consumption	Never smoked	Below recommended	≥ 5 years	Yes	Low
609	male	91	yes	Very High	above 10 per 1000 inhabitants	medium	high	60 years old and more	with partner	> 8 a ≤ 11 years of study	> 2 minimum wages	Retired or on sick leave	Lives in the same city that HD treatment	0 - 2 years	Good/Very good	low	White	Without habit alcohol consumption	Never smoked	Below recommended	< 5 years	Yes	High
610	male	32	yes	High	up to 5 per group of 1000 inhabitants	low	low	30 - 59 years old	with partner	> 8 a ≤ 11 years of study	≤ 2 minimum wages	With work activity	Don't live in the same city that HD treatment	0 - 2 years	Good/Very good	low	Black/Brown	With habit alcohol consumption	Former smoker	Absence of practice	< 5 years	No	Low
611	female	55	yes	Very High	above 10 per 1000 inhabitants	medium	high	30 - 59 years old	with partner	> 8 a ≤ 11 years of study	> 2 minimum wages	Retired or on sick leave	Lives in the same city that HD treatment	0 - 2 years	Good/Very good	moderate	Black/Brown	Without habit alcohol consumption	Never smoked	Within the recommended	< 5 years	Yes	High
612	female	62	yes	Very High	above 10 per 1000 inhabitants	medium	high	60 years old and more	with partner	> 8 a ≤ 11 years of study	≤ 2 minimum wages	With work activity	Lives in the same city that HD treatment	0 - 2 years	Bad/very bad	low	Black/Brown	Without habit alcohol consumption	Never smoked	Absence of practice	< 5 years	Yes	High
613	male	50	not	Very High	above 10 per 1000 inhabitants	medium	high	30 - 59 years old	with partner	> 8 a ≤ 11 years of study	> 2 minimum wages	With work activity	Lives in the same city that HD treatment	6 a 10 anos	Good/Very good	high	White	With habit alcohol consumption	Never smoked	Below recommended	≥ 5 years	Yes	High
614	male	38	yes	High	up to 5 per group of 1000 inhabitants	low	low	30 - 59 years old	no partner	> 11 years of study	≤ 2 minimum wages	Without activity labor paid	Don't live in the same city that HD treatment	above 10 years	Good/Very good	moderate	Black/Brown	Without habit alcohol consumption	Never smoked	Absence of practice	≥ 5 years	No	Moderate
615	male	55	not	Medium	5.1 to 10 per group of 1000 inhabitants	high	high	30 - 59 years old	with partner	≤ 8 years of study	≤ 2 minimum wages	With work activity	Don't live in the same city that HD treatment	0 - 2 years	Good/Very good	high	White	Without habit alcohol consumption	Former smoker	Absence of practice	< 5 years	No	Moderate
616	female	73	yes	Very High	5.1 to 10 per group of 1000 inhabitants	high	high	60 years old and more	with partner	> 11 years of study	> 2 minimum wages	Retired or on sick leave	Don't live in the same city that HD treatment	above 10 years	Good/Very good	high	White	Without habit alcohol consumption	Never smoked	Absence of practice	≥ 5 years	Yes	Moderate
617	male	84	yes	Very High	above 10 per 1000 inhabitants	medium	high	60 years old and more	with partner			With work activity	Lives in the same city that HD treatment	3 a 5 anos	Good/Very good	low	White	Without habit alcohol consumption	Never smoked	Absence of practice	< 5 years	No	Low
618	female	70	yes	Very High	above 10 per 1000 inhabitants	medium	high	60 years old and more	with partner	> 8 a ≤ 11 years of study		Retired or on sick leave	Lives in the same city that HD treatment	6 a 10 anos	Good/Very good	high	Black/Brown	Without habit alcohol consumption	Never smoked	Absence of practice	≥ 5 years	Yes	High
619	female	58	yes	Very High	above 10 per 1000 inhabitants	medium	high	30 - 59 years old	no partner	> 8 a ≤ 11 years of study	> 2 minimum wages	Retired or on sick leave	Lives in the same city that HD treatment		Good/Very good	moderate	Black/Brown	Without habit alcohol consumption	Never smoked	Absence of practice	≥ 5 years	No	Moderate
620	female	59	yes	High	up to 5 per group of 1000 inhabitants	low	low	30 - 59 years old	with partner	≤ 8 years of study	≤ 2 minimum wages	Retired or on sick leave	Don't live in the same city that HD treatment	6 a 10 anos	Bad/very bad	moderate	Black/Brown	Without habit alcohol consumption	Smoker Current	Absence of practice	≥ 5 years	No	Moderate
621	male	68	yes	High	up to 5 per group of 1000 inhabitants	low	low	60 years old and more	with partner		> 2 minimum wages	Retired or on sick leave	Don't live in the same city that HD treatment	3 a 5 anos	Good/Very good	moderate	Black/Brown	Without habit alcohol consumption	Never smoked	Below recommended	< 5 years	No	High
622	female	69	yes	High	up to 5 per group of 1000 inhabitants	high	high	60 years old and more	with partner	≤ 8 years of study	≤ 2 minimum wages	Retired or on sick leave	Don't live in the same city that HD treatment	0 - 2 years	Good/Very good	moderate	Black/Brown	Without habit alcohol consumption	Never smoked	Absence of practice	< 5 years	No	Moderate
623	male	49	yes	High	up to 5 per group of 1000 inhabitants	low	low	30 - 59 years old	with partner	> 8 a ≤ 11 years of study	≤ 2 minimum wages	With work activity	Don't live in the same city that HD treatment	3 a 5 anos	Good/Very good	moderate	Black/Brown	Without habit alcohol consumption	Never smoked	Absence of practice	≥ 5 years	Yes	Low
624	male	70	yes	Very High	5.1 to 10 per group of 1000 inhabitants	high	high	60 years old and more	with partner	≤ 8 years of study	> 2 minimum wages	With work activity	Don't live in the same city that HD treatment	0 - 2 years	Good/Very good	moderate	White	Without habit alcohol consumption	Never smoked	Absence of practice	< 5 years	Yes	High
625	female	61	yes	Very High	above 10 per 1000 inhabitants	medium	high	60 years old and more	with partner	> 8 a ≤ 11 years of study	> 2 minimum wages	Retired or on sick leave	Lives in the same city that HD treatment	3 a 5 anos	Good/Very good	high	Black/Brown	Without habit alcohol consumption	Never smoked	Absence of practice	< 5 years	No	Low
626	female	59	yes	High	up to 5 per group of 1000 inhabitants	low	low	30 - 59 years old	no partner	≤ 8 years of study	≤ 2 minimum wages	With work activity	Don't live in the same city that HD treatment		Bad/very bad	moderate	Black/Brown	Without habit alcohol consumption	Smoker Current	Absence of practice	< 5 years	No	Moderate
627	male	22		Very High	above 10 per 1000 inhabitants	medium	high	19 - 29 years old	no partner	> 11 years of study	> 2 minimum wages	Without activity labor paid	Lives in the same city that HD treatment	3 a 5 anos	Good/Very good	low	Black/Brown	Without habit alcohol consumption	Never smoked	Absence of practice	< 5 years	No	Moderate
628	male	81	yes	Very High	above 10 per 1000 inhabitants	medium	high	60 years old and more	no partner		> 2 minimum wages	With work activity	Lives in the same city that HD treatment	0 - 2 years	Good/Very good	high	Black/Brown	Without habit alcohol consumption	Former smoker	Absence of practice	< 5 years	No	High
629	male	31	not	Very High	above 10 per 1000 inhabitants	medium	high	30 - 59 years old	no partner	> 8 a ≤ 11 years of study	> 2 minimum wages	Without activity labor paid	Lives in the same city that HD treatment	above 10 years	Good/Very good	moderate	Black/Brown	With habit alcohol consumption	Former smoker		≥ 5 years	Yes	Low
630	female	41	yes	Very High	5.1 to 10 per group of 1000 inhabitants	high	high	30 - 59 years old	no partner	> 8 a ≤ 11 years of study	> 2 minimum wages	With work activity	Don't live in the same city that HD treatment		Good/Very good	low	Black/Brown	Without habit alcohol consumption	Never smoked	Within the recommended	≥ 5 years	No	Low
631	male	40	yes	Very High	above 10 per 1000 inhabitants	medium	high	30 - 59 years old	no partner	> 11 years of study	> 2 minimum wages	With work activity	Lives in the same city that HD treatment	above 10 years	Good/Very good	high	Black/Brown	Without habit alcohol consumption	Never smoked	Within the recommended	≥ 5 years	Yes	High
632	male	59	yes	Very High	5.1 to 10 per group of 1000 inhabitants	high	high	30 - 59 years old	with partner	> 8 a ≤ 11 years of study	> 2 minimum wages	Retired or on sick leave	Don't live in the same city that HD treatment	0 - 2 years	Good/Very good	high	Black/Brown	Without habit alcohol consumption	Former smoker	Within the recommended	< 5 years	Yes	Low
633	male	36	yes	Very High	above 10 per 1000 inhabitants	medium	high	30 - 59 years old	no partner	≤ 8 years of study	≤ 2 minimum wages	With work activity	Lives in the same city that HD treatment	6 a 10 anos	Good/Very good	low	Black/Brown	With habit alcohol consumption	Smoker Current	Absence of practice	≥ 5 years	No	Low
634	male	69	yes	Very High	above 10 per 1000 inhabitants	medium	high	60 years old and more	with partner	≤ 8 years of study	≤ 2 minimum wages	Retired or on sick leave	Lives in the same city that HD treatment	6 a 10 anos	Bad/very bad	moderate	White	Without habit alcohol consumption	Former smoker	Absence of practice	≥ 5 years	Yes	Low
635	male	63	yes	Very High	above 10 per 1000 inhabitants	medium	high	60 years old and more	with partner	≤ 8 years of study	≤ 2 minimum wages	With work activity	Lives in the same city that HD treatment	0 - 2 years	Bad/very bad	moderate	Black/Brown	Without habit alcohol consumption	Former smoker	Absence of practice	< 5 years	No	Moderate
636	male	60	yes	Very High	above 10 per 1000 inhabitants	medium	high	60 years old and more	no partner	≤ 8 years of study	≤ 2 minimum wages	With work activity	Lives in the same city that HD treatment	0 - 2 years	Bad/very bad		Black/Brown	Without habit alcohol consumption	Former smoker	Absence of practice	< 5 years	No	Moderate
637	female	37		Very High	5.1 to 10 per group of 1000 inhabitants	high	high	30 - 59 years old	with partner	> 8 a ≤ 11 years of study	≤ 2 minimum wages	Without activity labor paid	Don't live in the same city that HD treatment	above 10 years	Good/Very good	moderate	Black/Brown	Without habit alcohol consumption	Former smoker	Absence of practice	≥ 5 years	No	Low
638	male	31	not	High	up to 5 per group of 1000 inhabitants	low	low	30 - 59 years old	no partner	> 8 a ≤ 11 years of study	> 2 minimum wages	With work activity	Don't live in the same city that HD treatment	0 - 2 years	Bad/very bad	low	Black/Brown	Without habit alcohol consumption	Never smoked	Absence of practice	< 5 years	No	High
639	male	71	yes	Very High	above 10 per 1000 inhabitants	medium	high	60 years old and more	no partner	> 8 a ≤ 11 years of study	> 2 minimum wages	Retired or on sick leave	Lives in the same city that HD treatment	3 a 5 anos	Good/Very good	high	White	Without habit alcohol consumption	Former smoker	Absence of practice	< 5 years	Yes	High
640	male	59	yes	Very High	5.1 to 10 per group of 1000 inhabitants	high	high	30 - 59 years old	with partner	> 11 years of study	> 2 minimum wages	With work activity	Don't live in the same city that HD treatment	3 a 5 anos	Good/Very good	moderate	White	With habit alcohol consumption	Never smoked	Within the recommended	< 5 years	Yes	Moderate
641	male	40	yes	Very High	5.1 to 10 per group of 1000 inhabitants	high	high	30 - 59 years old	no partner	> 11 years of study	> 2 minimum wages	With work activity	Don't live in the same city that HD treatment	0 - 2 years	Good/Very good	low	White	Without habit alcohol consumption	Never smoked	Within the recommended	< 5 years	Yes	Low
642	male	36	yes	High	up to 5 per group of 1000 inhabitants	low	low	30 - 59 years old	with partner	≤ 8 years of study	≤ 2 minimum wages	Retired or on sick leave	Don't live in the same city that HD treatment	0 - 2 years	Bad/very bad	moderate	Black/Brown	Without habit alcohol consumption	Former smoker	Absence of practice	< 5 years	No
643	female	54	yes	Very High	5.1 to 10 per group of 1000 inhabitants	high	high	30 - 59 years old	no partner	≤ 8 years of study	≤ 2 minimum wages	Without activity labor paid	Don't live in the same city that HD treatment	3 a 5 anos	Bad/very bad	low	Black/Brown	Without habit alcohol consumption	Never smoked	Absence of practice	< 5 years	No
644	male	64	yes	High	up to 5 per group of 1000 inhabitants	low	low	60 years old and more	with partner	≤ 8 years of study	> 2 minimum wages	With work activity	Don't live in the same city that HD treatment	3 a 5 anos	Good/Very good	moderate	Black/Brown	Without habit alcohol consumption	Former smoker	Absence of practice	< 5 years	No	Moderate
645	female	58	yes	Very High	above 10 per 1000 inhabitants	medium	high	30 - 59 years old	no partner	> 8 a ≤ 11 years of study	> 2 minimum wages	Retired or on sick leave	Lives in the same city that HD treatment	0 - 2 years	Good/Very good	moderate	White	Without habit alcohol consumption	Never smoked	Within the recommended	< 5 years	Yes	High
646	female	29	yes	Very High	above 10 per 1000 inhabitants	medium	high	19 - 29 years old	no partner	> 11 years of study	≤ 2 minimum wages	Not aplicable	Lives in the same city that HD treatment	above 10 years	Good/Very good	high	White	With habit alcohol consumption	Never smoked	Below recommended	≥ 5 years	No	High
647	female	68	not	Very High	above 10 per 1000 inhabitants	medium	high	60 years old and more	no partner		≤ 2 minimum wages	Retired or on sick leave	Lives in the same city that HD treatment	3 a 5 anos	Good/Very good	low	Black/Brown	Without habit alcohol consumption	Never smoked	Absence of practice	< 5 years	No	High
648	male	69	yes	Very High	above 10 per 1000 inhabitants	medium	high	60 years old and more	with partner	> 8 a ≤ 11 years of study		With work activity	Lives in the same city that HD treatment	above 10 years	Bad/very bad	high	White	Without habit alcohol consumption	Former smoker	Absence of practice	≥ 5 years	No	Moderate
649	male	20	not	High	up to 5 per group of 1000 inhabitants	low	low	19 - 29 years old	no partner	≤ 8 years of study	> 2 minimum wages	Without activity labor paid	Don't live in the same city that HD treatment	above 10 years	Good/Very good	high	White	Without habit alcohol consumption	Never smoked	Absence of practice	≥ 5 years	No	Low
650	female	60	yes	Very High	above 10 per 1000 inhabitants	medium	high	60 years old and more	no partner	≤ 8 years of study	≤ 2 minimum wages	With work activity	Lives in the same city that HD treatment	0 - 2 years	Bad/very bad	moderate	Black/Brown	Without habit alcohol consumption	Never smoked	Absence of practice	< 5 years	No	High
651	male	59	yes	Very High	5.1 to 10 per group of 1000 inhabitants	high	high	30 - 59 years old	no partner	≤ 8 years of study	≤ 2 minimum wages	With work activity	Don't live in the same city that HD treatment	0 - 2 years	Bad/very bad	moderate	Black/Brown	Without habit alcohol consumption	Former smoker	Absence of practice	< 5 years	Yes	Moderate
653	male	34	yes	High	up to 5 per group of 1000 inhabitants	low	low	30 - 59 years old	with partner	> 11 years of study	≤ 2 minimum wages	With work activity	Don't live in the same city that HD treatment	3 a 5 anos	Bad/very bad	high	White	With habit alcohol consumption	Never smoked	Below recommended	< 5 years	Yes	Moderate
654	male	63	yes	Very High	above 10 per 1000 inhabitants	medium	high	60 years old and more	with partner	> 8 a ≤ 11 years of study	≤ 2 minimum wages	With work activity	Lives in the same city that HD treatment	0 - 2 years	Bad/very bad	low	White	Without habit alcohol consumption	Former smoker	Absence of practice	< 5 years	No	Moderate
749	female	25	yes	Very High	5.1 to 10 per group of 1000 inhabitants	high	high	19 - 29 years old	with partner	> 8 a ≤ 11 years of study	> 2 minimum wages	Retired or on sick leave	Lives in the same city that HD treatment	3 a 5 anos	Bad/very bad	moderate	Black/Brown	Without habit alcohol consumption	Never smoked	Below recommended	< 5 years	No
750	male	40	yes	Very High	5.1 to 10 per group of 1000 inhabitants	high	high	30 - 59 years old	with partner	≤ 8 years of study	> 2 minimum wages	Retired or on sick leave	Lives in the same city that HD treatment	0 - 2 years	Good/Very good	moderate	Black/Brown	Without habit alcohol consumption	Never smoked	Absence of practice	< 5 years	No	High
751	female	68	yes	Very High	5.1 to 10 per group of 1000 inhabitants	high	high	60 years old and more	with partner	≤ 8 years of study	≤ 2 minimum wages	Without activity labor paid	Lives in the same city that HD treatment	0 - 2 years	Good/Very good	high	Black/Brown	Without habit alcohol consumption	Never smoked	Absence of practice	< 5 years	No
752	female	41	not	Very High	5.1 to 10 per group of 1000 inhabitants	high	high	30 - 59 years old	with partner	> 11 years of study	> 2 minimum wages	With work activity	Lives in the same city that HD treatment	6 a 10 anos	Bad/very bad	low	Black/Brown	Without habit alcohol consumption	Never smoked	Absence of practice	≥ 5 years	No	Low
753	female	71	yes	High	5.1 to 10 per group of 1000 inhabitants	low	medium	60 years old and more	no partner	≤ 8 years of study	≤ 2 minimum wages	Retired or on sick leave	Don't live in the same city that HD treatment	3 a 5 anos	Good/Very good	moderate	White	Without habit alcohol consumption	Never smoked	Absence of practice	≥ 5 years	No	Moderate
754	female	20	yes	High	up to 5 per group of 1000 inhabitants	high	high	19 - 29 years old	no partner	≤ 8 years of study	≤ 2 minimum wages	Not aplicable	Don't live in the same city that HD treatment		Good/Very good	moderate	White	Without habit alcohol consumption	Never smoked	Absence of practice		Not aplicable	Low
755	male	40	not	High	up to 5 per group of 1000 inhabitants	medium	medium	30 - 59 years old	with partner	> 8 a ≤ 11 years of study	≤ 2 minimum wages	With work activity	Don't live in the same city that HD treatment	3 a 5 anos	Good/Very good	moderate	Black/Brown	Without habit alcohol consumption	Never smoked	Below recommended	< 5 years	Yes	Low
756	female	67	yes	Very High	5.1 to 10 per group of 1000 inhabitants	high	high	60 years old and more	with partner	> 8 a ≤ 11 years of study	> 2 minimum wages	Without activity labor paid	Lives in the same city that HD treatment	above 10 years	Good/Very good	low	White	Without habit alcohol consumption	Never smoked	Absence of practice	≥ 5 years	No	High
757	female	43	yes	Very High	5.1 to 10 per group of 1000 inhabitants	high	high	30 - 59 years old	with partner	> 11 years of study	> 2 minimum wages	With work activity	Lives in the same city that HD treatment	3 a 5 anos	Bad/very bad	moderate	White	Without habit alcohol consumption	Never smoked	Absence of practice	< 5 years	Yes	Low
758	male	25	not	Very High	5.1 to 10 per group of 1000 inhabitants	high	high	19 - 29 years old	no partner	≤ 8 years of study		Not aplicable	Lives in the same city that HD treatment	6 a 10 anos	Good/Very good	high	Black/Brown	Without habit alcohol consumption	Never smoked	Absence of practice	≥ 5 years	No
759	male	42	yes	Very High	5.1 to 10 per group of 1000 inhabitants	high	high	30 - 59 years old	no partner	> 11 years of study	> 2 minimum wages	With work activity	Lives in the same city that HD treatment	3 a 5 anos	Bad/very bad	high	Black/Brown	Without habit alcohol consumption	Never smoked	Below recommended	< 5 years	Yes	High
760	female	65	yes	Very High	5.1 to 10 per group of 1000 inhabitants	high	high	60 years old and more	with partner	≤ 8 years of study	≤ 2 minimum wages	Retired or on sick leave	Lives in the same city that HD treatment	above 10 years	Good/Very good	moderate	Black/Brown	Without habit alcohol consumption	Former smoker	Absence of practice	≥ 5 years	No	Moderate
761	male	64	yes	Very High	5.1 to 10 per group of 1000 inhabitants	high	high	60 years old and more	with partner	> 11 years of study		Retired or on sick leave	Lives in the same city that HD treatment	6 a 10 anos	Good/Very good	low	White	Without habit alcohol consumption	Never smoked	Absence of practice	≥ 5 years	No	Moderate
762	male	56	yes	Very High	5.1 to 10 per group of 1000 inhabitants	high	high	30 - 59 years old	with partner	≤ 8 years of study	> 2 minimum wages	Retired or on sick leave	Lives in the same city that HD treatment	0 - 2 years	Bad/very bad	low	White	Without habit alcohol consumption	Former smoker	Absence of practice	< 5 years	Yes	Moderate
763	female	65	yes	High	up to 5 per group of 1000 inhabitants	low	low	60 years old and more	no partner	≤ 8 years of study	≤ 2 minimum wages	Retired or on sick leave	Don't live in the same city that HD treatment	0 - 2 years	Good/Very good	high	Black/Brown	Without habit alcohol consumption	Never smoked	Absence of practice	< 5 years	No	Moderate
764	female	63	yes	High	up to 5 per group of 1000 inhabitants	low	low	60 years old and more	no partner	> 8 a ≤ 11 years of study	> 2 minimum wages	Retired or on sick leave	Don't live in the same city that HD treatment	above 10 years	Bad/very bad	low	White	Without habit alcohol consumption	Former smoker	Absence of practice	≥ 5 years	Yes
765	female	40	yes	Very High	5.1 to 10 per group of 1000 inhabitants	high	high	30 - 59 years old	no partner	> 8 a ≤ 11 years of study	> 2 minimum wages	Without activity labor paid	Lives in the same city that HD treatment	above 10 years	Good/Very good	moderate	Black/Brown	Without habit alcohol consumption	Never smoked	Absence of practice	≥ 5 years	No	High
766	female	47	yes	High	up to 5 per group of 1000 inhabitants	medium	medium	30 - 59 years old	no partner	≤ 8 years of study	≤ 2 minimum wages	Without activity labor paid	Don't live in the same city that HD treatment	6 a 10 anos	Good/Very good	moderate	Black/Brown	Without habit alcohol consumption	Never smoked	Absence of practice	≥ 5 years	No	Moderate
767	female	67	yes	Very High	5.1 to 10 per group of 1000 inhabitants	high	high	60 years old and more	with partner	≤ 8 years of study	> 2 minimum wages	Without activity labor paid	Lives in the same city that HD treatment	0 - 2 years	Bad/very bad	moderate	White	Without habit alcohol consumption	Never smoked	Absence of practice	< 5 years	No	Moderate
768	male	65	yes	Very High	above 10 per 1000 inhabitants	medium	high	60 years old and more	with partner	> 11 years of study	> 2 minimum wages	Retired or on sick leave	Don't live in the same city that HD treatment	3 a 5 anos	Bad/very bad	high	White	Without habit alcohol consumption	Never smoked	Absence of practice	< 5 years	Yes	High
769	male	54	yes	High	up to 5 per group of 1000 inhabitants	low	low	30 - 59 years old	with partner	≤ 8 years of study	≤ 2 minimum wages	Retired or on sick leave	Don't live in the same city that HD treatment	6 a 10 anos	Bad/very bad	low	White	Without habit alcohol consumption	Never smoked	Absence of practice	< 5 years	No	Moderate
770	male	53	yes	Very High	5.1 to 10 per group of 1000 inhabitants	high	high	30 - 59 years old	no partner	> 8 a ≤ 11 years of study	≤ 2 minimum wages	With work activity	Lives in the same city that HD treatment	3 a 5 anos	Good/Very good	moderate	Black/Brown	Without habit alcohol consumption	Former smoker	Absence of practice	< 5 years	No	High
771	male	56	not	Very High	5.1 to 10 per group of 1000 inhabitants	high	high	30 - 59 years old	with partner	≤ 8 years of study	≤ 2 minimum wages	Retired or on sick leave	Lives in the same city that HD treatment	6 a 10 anos	Good/Very good	low	Black/Brown	Without habit alcohol consumption	Never smoked	Absence of practice	≥ 5 years	No	Moderate
772	male	57	yes	High	up to 5 per group of 1000 inhabitants	low	low	30 - 59 years old	with partner	≤ 8 years of study	≤ 2 minimum wages	With work activity	Don't live in the same city that HD treatment	3 a 5 anos	Bad/very bad	low	Black/Brown	Without habit alcohol consumption	Former smoker	Absence of practice	< 5 years	No	Moderate
773	female	64	yes	Very High	5.1 to 10 per group of 1000 inhabitants	high	high	60 years old and more	with partner	> 8 a ≤ 11 years of study	≤ 2 minimum wages	With work activity	Lives in the same city that HD treatment		Good/Very good	moderate	Black/Brown	Without habit alcohol consumption	Never smoked	Absence of practice	< 5 years	No	Moderate
774	female	64	yes	High	up to 5 per group of 1000 inhabitants	high	high	60 years old and more	with partner	> 8 a ≤ 11 years of study		Retired or on sick leave	Don't live in the same city that HD treatment	above 10 years	Bad/very bad	moderate	Black/Brown	Without habit alcohol consumption	Never smoked	Absence of practice	≥ 5 years	No	Low
775	male	63	not	High	up to 5 per group of 1000 inhabitants	high	high	60 years old and more	with partner	≤ 8 years of study	≤ 2 minimum wages	Retired or on sick leave	Don't live in the same city that HD treatment	0 - 2 years	Good/Very good	high	Black/Brown	Without habit alcohol consumption	Never smoked	Absence of practice	< 5 years	No	Moderate
776	male	67	yes	High	up to 5 per group of 1000 inhabitants	low	low	60 years old and more	with partner	> 8 a ≤ 11 years of study	≤ 2 minimum wages	With work activity	Don't live in the same city that HD treatment	0 - 2 years	Good/Very good	moderate	Black/Brown	Without habit alcohol consumption	Never smoked	Absence of practice	< 5 years	No	High
777	male	62	yes	High	up to 5 per group of 1000 inhabitants	low	low	60 years old and more	with partner	≤ 8 years of study	≤ 2 minimum wages	Retired or on sick leave	Don't live in the same city that HD treatment	0 - 2 years	Bad/very bad	high	White	Without habit alcohol consumption	Never smoked	Absence of practice	< 5 years	No
778	male	79	yes	Very High	above 10 per 1000 inhabitants	medium	high	60 years old and more	with partner	≤ 8 years of study	> 2 minimum wages	With work activity	Don't live in the same city that HD treatment	0 - 2 years	Good/Very good	moderate	White	Without habit alcohol consumption	Former smoker	Absence of practice	< 5 years	No	Moderate
779	male	63	yes	Very High	5.1 to 10 per group of 1000 inhabitants	high	high	60 years old and more	no partner	≤ 8 years of study	> 2 minimum wages	Retired or on sick leave	Lives in the same city that HD treatment	3 a 5 anos	Bad/very bad	high	Not aplicable	Without habit alcohol consumption	Former smoker	Absence of practice	< 5 years	No	High
780	female	75	yes	Very High	5.1 to 10 per group of 1000 inhabitants	high	high	60 years old and more	no partner	≤ 8 years of study	≤ 2 minimum wages	Retired or on sick leave	Lives in the same city that HD treatment	3 a 5 anos	Bad/very bad		Black/Brown	Without habit alcohol consumption	Never smoked	Absence of practice	< 5 years	Yes	High
781	male	75	yes	Very High	5.1 to 10 per group of 1000 inhabitants	high	high	60 years old and more	no partner	≤ 8 years of study	≤ 2 minimum wages	Retired or on sick leave	Lives in the same city that HD treatment	0 - 2 years	Good/Very good	low	Black/Brown	Without habit alcohol consumption	Former smoker	Absence of practice	< 5 years	Yes
782	female	67	yes	Very High	5.1 to 10 per group of 1000 inhabitants	high	high	60 years old and more	with partner	≤ 8 years of study	> 2 minimum wages	Retired or on sick leave	Lives in the same city that HD treatment	3 a 5 anos	Good/Very good	low	Black/Brown	Without habit alcohol consumption	Former smoker	Absence of practice	≥ 5 years	No
783	female	57	yes	Very High	5.1 to 10 per group of 1000 inhabitants	high	high	30 - 59 years old	no partner	> 8 a ≤ 11 years of study	≤ 2 minimum wages	Retired or on sick leave	Lives in the same city that HD treatment	3 a 5 anos	Good/Very good	moderate	White	Without habit alcohol consumption	Former smoker	Absence of practice	≥ 5 years	No
784	male	57	yes	Very High	5.1 to 10 per group of 1000 inhabitants	high	high	30 - 59 years old	with partner	≤ 8 years of study	> 2 minimum wages	Retired or on sick leave	Lives in the same city that HD treatment	3 a 5 anos	Good/Very good	moderate	White	Without habit alcohol consumption	Former smoker	Below recommended	≥ 5 years	Yes	Moderate
785	male	84	yes	Very High	5.1 to 10 per group of 1000 inhabitants	high	high	60 years old and more	no partner	≤ 8 years of study	> 2 minimum wages	Retired or on sick leave	Lives in the same city that HD treatment	0 - 2 years	Good/Very good	moderate	White	Without habit alcohol consumption	Former smoker	Absence of practice	< 5 years	Yes	Low
786	female	59	yes	High	5.1 to 10 per group of 1000 inhabitants	low	medium	30 - 59 years old	no partner	≤ 8 years of study	≤ 2 minimum wages	Retired or on sick leave	Don't live in the same city that HD treatment	0 - 2 years	Bad/very bad	moderate	Black/Brown	Without habit alcohol consumption	Former smoker	Absence of practice	< 5 years	No	Low
787	female	84	yes	Very High	5.1 to 10 per group of 1000 inhabitants	high	high	60 years old and more	no partner	≤ 8 years of study	> 2 minimum wages	Retired or on sick leave	Lives in the same city that HD treatment	0 - 2 years	Bad/very bad	low	Black/Brown	Without habit alcohol consumption	Never smoked	Absence of practice	< 5 years	No
788	female	63	yes	High	5.1 to 10 per group of 1000 inhabitants	low	medium	60 years old and more	no partner	≤ 8 years of study	≤ 2 minimum wages	Without activity labor paid	Don't live in the same city that HD treatment	0 - 2 years	Bad/very bad	low	Black/Brown	Without habit alcohol consumption	Former smoker	Absence of practice	< 5 years	No	Low
789	male	69	yes	Medium	up to 5 per group of 1000 inhabitants	high	high	60 years old and more	with partner	> 8 a ≤ 11 years of study	> 2 minimum wages	Retired or on sick leave	Don't live in the same city that HD treatment		Good/Very good	high	White	Without habit alcohol consumption	Former smoker	Absence of practice	< 5 years	No	Moderate
790	male	63	yes	Very High	5.1 to 10 per group of 1000 inhabitants	high	high	60 years old and more	with partner	≤ 8 years of study	≤ 2 minimum wages	With work activity	Lives in the same city that HD treatment	6 a 10 anos	Good/Very good	low	White	With habit alcohol consumption	Never smoked	Below recommended	≥ 5 years	No	Moderate
791	female	46	yes	Very High	5.1 to 10 per group of 1000 inhabitants	high	high	30 - 59 years old	with partner	> 8 a ≤ 11 years of study	≤ 2 minimum wages	Retired or on sick leave	Lives in the same city that HD treatment	6 a 10 anos	Bad/very bad	moderate	Black/Brown	Without habit alcohol consumption	Never smoked	Absence of practice	≥ 5 years	Yes	Low
792	male	67	not	Very High	5.1 to 10 per group of 1000 inhabitants	high	high	60 years old and more	no partner	≤ 8 years of study	≤ 2 minimum wages	With work activity	Lives in the same city that HD treatment	3 a 5 anos	Good/Very good	moderate	Black/Brown	Without habit alcohol consumption	Former smoker	Absence of practice	< 5 years	No
793	female	56	yes	High	up to 5 per group of 1000 inhabitants	low	low	30 - 59 years old	with partner	≤ 8 years of study	≤ 2 minimum wages	Without activity labor paid	Don't live in the same city that HD treatment	0 - 2 years	Bad/very bad	moderate	Black/Brown	Without habit alcohol consumption	Former smoker	Absence of practice	< 5 years	No	Moderate
794	female	44	yes	Very High	5.1 to 10 per group of 1000 inhabitants	high	high	30 - 59 years old	with partner	> 8 a ≤ 11 years of study	> 2 minimum wages	With work activity	Lives in the same city that HD treatment	3 a 5 anos	Bad/very bad	moderate	White	Without habit alcohol consumption	Never smoked	Absence of practice	< 5 years	No
795	male	54	yes	Very High	above 10 per 1000 inhabitants	medium	high	30 - 59 years old	with partner	> 11 years of study	≤ 2 minimum wages	With work activity	Don't live in the same city that HD treatment	0 - 2 years	Good/Very good	high	Black/Brown	Without habit alcohol consumption	Never smoked	Absence of practice	≥ 5 years	Yes	Low
796	male	70	yes	Very High	above 10 per 1000 inhabitants	medium	high	60 years old and more	with partner	≤ 8 years of study	> 2 minimum wages	Retired or on sick leave	Don't live in the same city that HD treatment	0 - 2 years	Good/Very good	moderate	White	Without habit alcohol consumption	Never smoked	Absence of practice	< 5 years	Yes	Moderate
891	female	70	yes	Very High	5.1 to 10 per group of 1000 inhabitants	high	high	60 years old and more	no partner		> 2 minimum wages	Retired or on sick leave	Lives in the same city that HD treatment	0 - 2 years	Good/Very good		White	Without habit alcohol consumption	Never smoked	Absence of practice	< 5 years	Yes	Moderate
892	male	64	yes	Very High	5.1 to 10 per group of 1000 inhabitants	high	high	60 years old and more	with partner	> 8 a ≤ 11 years of study	> 2 minimum wages	Retired or on sick leave	Lives in the same city that HD treatment	6 a 10 anos	Good/Very good	high	Black/Brown	Without habit alcohol consumption	Former smoker	Below recommended	≥ 5 years	No	Moderate
893	male	50	yes	Very High	5.1 to 10 per group of 1000 inhabitants	high	high	30 - 59 years old	with partner	≤ 8 years of study	> 2 minimum wages	Retired or on sick leave	Don't live in the same city that HD treatment	3 a 5 anos	Good/Very good	moderate	Black/Brown	With habit alcohol consumption	Never smoked	Absence of practice	≥ 5 years	No	Low
894	male	45	yes	High	5.1 to 10 per group of 1000 inhabitants	low	medium	30 - 59 years old	no partner	≤ 8 years of study	≤ 2 minimum wages	With work activity	Lives in the same city that HD treatment	0 - 2 years	Bad/very bad	high	Black/Brown	Without habit alcohol consumption	Never smoked	Absence of practice	< 5 years	No	High
895	female	63	yes	High	5.1 to 10 per group of 1000 inhabitants	low	medium	60 years old and more	no partner	≤ 8 years of study	≤ 2 minimum wages	Retired or on sick leave	Lives in the same city that HD treatment	3 a 5 anos	Bad/very bad	low	Black/Brown	Without habit alcohol consumption	Former smoker	Absence of practice	≥ 5 years	No	High
896	female	56	yes	High	5.1 to 10 per group of 1000 inhabitants	low	medium	30 - 59 years old	with partner	> 11 years of study	> 2 minimum wages	Retired or on sick leave	Lives in the same city that HD treatment	3 a 5 anos	Bad/very bad	moderate	Black/Brown	Without habit alcohol consumption	Former smoker	Absence of practice	≥ 5 years	Yes	Low
897	male	69	yes	Very High	above 10 per 1000 inhabitants	medium	high	60 years old and more	with partner	> 11 years of study	> 2 minimum wages	Retired or on sick leave	Don't live in the same city that HD treatment		Good/Very good	moderate	Black/Brown	Without habit alcohol consumption	Former smoker	Within the recommended	≥ 5 years	Yes	Moderate
898	male	63	yes	Very High	above 10 per 1000 inhabitants	medium	high	60 years old and more	no partner	> 11 years of study	≤ 2 minimum wages	Retired or on sick leave	Don't live in the same city that HD treatment	0 - 2 years	Bad/very bad	moderate	White	Without habit alcohol consumption	Former smoker	Absence of practice	≥ 5 years	Yes	Low
899	female	45	yes	High	5.1 to 10 per group of 1000 inhabitants	low	medium	30 - 59 years old	no partner	> 8 a ≤ 11 years of study	≤ 2 minimum wages	Retired or on sick leave	Lives in the same city that HD treatment	3 a 5 anos	Good/Very good	low	Black/Brown	Without habit alcohol consumption	Former smoker	Absence of practice	< 5 years	Yes	Moderate
900	male	59	yes	High	5.1 to 10 per group of 1000 inhabitants	low	medium	30 - 59 years old	no partner	> 8 a ≤ 11 years of study	> 2 minimum wages	With work activity	Lives in the same city that HD treatment	0 - 2 years	Good/Very good		Black/Brown	Without habit alcohol consumption	Smoker Current	Below recommended	< 5 years	No
901	female	73	yes	High	5.1 to 10 per group of 1000 inhabitants	low	medium	60 years old and more	with partner	≤ 8 years of study	> 2 minimum wages	Retired or on sick leave	Lives in the same city that HD treatment	above 10 years	Bad/very bad	low	Black/Brown	Without habit alcohol consumption	Former smoker	Absence of practice	≥ 5 years	Yes	Moderate
902	male	36	not	High	5.1 to 10 per group of 1000 inhabitants	low	medium	30 - 59 years old	no partner	> 8 a ≤ 11 years of study	> 2 minimum wages	With work activity	Lives in the same city that HD treatment	6 a 10 anos	Bad/very bad	moderate	Not aplicable	Without habit alcohol consumption	Former smoker	Within the recommended	≥ 5 years	No
903	male	36	yes	High	5.1 to 10 per group of 1000 inhabitants	low	medium	30 - 59 years old	with partner	> 8 a ≤ 11 years of study	> 2 minimum wages	With work activity	Lives in the same city that HD treatment	above 10 years	Good/Very good	moderate	Black/Brown	Without habit alcohol consumption	Never smoked	Absence of practice	≥ 5 years	No	High
904	female	64	yes	Very High	above 10 per 1000 inhabitants	medium	high	60 years old and more	no partner	> 11 years of study	> 2 minimum wages	Without activity labor paid	Don't live in the same city that HD treatment	3 a 5 anos	Good/Very good	low	Black/Brown	Without habit alcohol consumption	Never smoked	Absence of practice	< 5 years	Yes
905	female	77	yes	High	5.1 to 10 per group of 1000 inhabitants	low	medium	60 years old and more	no partner	≤ 8 years of study	≤ 2 minimum wages	Without activity labor paid	Lives in the same city that HD treatment	0 - 2 years	Bad/very bad	moderate	Black/Brown	Without habit alcohol consumption	Former smoker	Absence of practice	< 5 years	No	Low
906	male	74	yes	High	5.1 to 10 per group of 1000 inhabitants	low	medium	60 years old and more	with partner	≤ 8 years of study	≤ 2 minimum wages	Retired or on sick leave	Lives in the same city that HD treatment	3 a 5 anos	Bad/very bad	moderate	Black/Brown	Without habit alcohol consumption	Never smoked	Within the recommended	≥ 5 years	No	High
907	male	47	yes	High	5.1 to 10 per group of 1000 inhabitants	low	medium	30 - 59 years old	no partner	> 8 a ≤ 11 years of study	≤ 2 minimum wages	With work activity	Lives in the same city that HD treatment	6 a 10 anos	Good/Very good	moderate	White	With habit alcohol consumption	Never smoked	Absence of practice	≥ 5 years	No	High
908	female	35	yes	Very High	above 10 per 1000 inhabitants	medium	high	30 - 59 years old	no partner	> 11 years of study	> 2 minimum wages	With work activity	Lives in the same city that HD treatment	6 a 10 anos	Good/Very good	low	Black/Brown	With habit alcohol consumption	Never smoked	Absence of practice	≥ 5 years	No	High
909	female	40	yes	Very High	above 10 per 1000 inhabitants	medium	high	30 - 59 years old	with partner	> 11 years of study	> 2 minimum wages	With work activity	Lives in the same city that HD treatment	0 - 2 years	Good/Very good	moderate	White	Without habit alcohol consumption	Never smoked	Absence of practice	< 5 years	Yes	Moderate
910	female	78	yes	Very High	above 10 per 1000 inhabitants	medium	high	60 years old and more	no partner	≤ 8 years of study	≤ 2 minimum wages	Retired or on sick leave	Lives in the same city that HD treatment	3 a 5 anos	Bad/very bad	moderate	Black/Brown	Without habit alcohol consumption	Never smoked	Absence of practice	< 5 years	Yes	High
911	female	78	yes	High	up to 5 per group of 1000 inhabitants	low	low	60 years old and more	with partner	≤ 8 years of study	> 2 minimum wages	Retired or on sick leave	Don't live in the same city that HD treatment	3 a 5 anos	Bad/very bad	high	Black/Brown	Without habit alcohol consumption	Never smoked	Below recommended	≥ 5 years	Yes
912	male	53	yes	Very High	above 10 per 1000 inhabitants	medium	high	30 - 59 years old	with partner	≤ 8 years of study	≤ 2 minimum wages	With work activity	Lives in the same city that HD treatment	0 - 2 years	Good/Very good	moderate	Black/Brown	Without habit alcohol consumption	Never smoked	Absence of practice	< 5 years	No	Moderate
913	female	40	not	Very High	above 10 per 1000 inhabitants	medium	high	30 - 59 years old	no partner	> 8 a ≤ 11 years of study	≤ 2 minimum wages	With work activity	Lives in the same city that HD treatment	above 10 years	Good/Very good	low	White	Without habit alcohol consumption	Never smoked	Absence of practice	≥ 5 years	Yes	Moderate
914	female	66	yes	Very High	above 10 per 1000 inhabitants	medium	high	60 years old and more	no partner	> 8 a ≤ 11 years of study	≤ 2 minimum wages	Retired or on sick leave	Lives in the same city that HD treatment		Good/Very good	low	White	Without habit alcohol consumption	Never smoked	Below recommended	≥ 5 years	Yes	Moderate
915	male	22	yes	Very High	5.1 to 10 per group of 1000 inhabitants	high	high	19 - 29 years old	no partner	> 11 years of study	> 2 minimum wages	Retired or on sick leave	Don't live in the same city that HD treatment	0 - 2 years	Good/Very good	high	Not aplicable	Without habit alcohol consumption	Never smoked	Below recommended	< 5 years	No	High
916	male	55	yes	High	up to 5 per group of 1000 inhabitants	low	low	30 - 59 years old	with partner	≤ 8 years of study	≤ 2 minimum wages	Retired or on sick leave	Don't live in the same city that HD treatment	0 - 2 years	Bad/very bad	moderate	Black/Brown	Without habit alcohol consumption	Never smoked	Absence of practice	< 5 years	Yes	Low
917	male	43	not	Very High	5.1 to 10 per group of 1000 inhabitants	high	high	30 - 59 years old	no partner	≤ 8 years of study	≤ 2 minimum wages	With work activity	Lives in the same city that HD treatment	0 - 2 years	Good/Very good	high	Black/Brown	Without habit alcohol consumption	Former smoker	Absence of practice	< 5 years	No	Low
918	female	64	yes	Very High	5.1 to 10 per group of 1000 inhabitants	high	high	60 years old and more	no partner	≤ 8 years of study	≤ 2 minimum wages	Not aplicable	Lives in the same city that HD treatment	0 - 2 years	Good/Very good	moderate	White	Without habit alcohol consumption	Never smoked	Absence of practice	< 5 years	No	Moderate
919	female	58	yes	High	up to 5 per group of 1000 inhabitants	low	low	30 - 59 years old	with partner	≤ 8 years of study	> 2 minimum wages	Retired or on sick leave	Don't live in the same city that HD treatment	6 a 10 anos	Good/Very good	moderate	Black/Brown	Without habit alcohol consumption	Former smoker	Absence of practice	≥ 5 years	Yes	Moderate
920	male	24	not	High	up to 5 per group of 1000 inhabitants	low	low	19 - 29 years old	with partner	≤ 8 years of study	≤ 2 minimum wages	With work activity	Don't live in the same city that HD treatment	above 10 years	Bad/very bad	moderate	Black/Brown	Without habit alcohol consumption	Never smoked	Absence of practice	≥ 5 years	Yes
921	male	73	yes	Very High	above 10 per 1000 inhabitants	medium	high	60 years old and more	with partner	≤ 8 years of study		Retired or on sick leave	Don't live in the same city that HD treatment	0 - 2 years	Good/Very good	low	Black/Brown	Without habit alcohol consumption	Former smoker	Absence of practice	< 5 years	No	High
922	male	41	yes	Very High	5.1 to 10 per group of 1000 inhabitants	high	high	30 - 59 years old	no partner	> 8 a ≤ 11 years of study	≤ 2 minimum wages	With work activity	Lives in the same city that HD treatment	0 - 2 years	Bad/very bad	low	Black/Brown	Without habit alcohol consumption	Never smoked	Absence of practice	< 5 years	Yes	Moderate
923	male	73	not	Very High	5.1 to 10 per group of 1000 inhabitants	high	high	60 years old and more	no partner	≤ 8 years of study	≤ 2 minimum wages	With work activity	Lives in the same city that HD treatment	3 a 5 anos	Bad/very bad	moderate	Black/Brown	Without habit alcohol consumption	Never smoked	Absence of practice	< 5 years	No	Moderate
924	male	50	yes	Very High	5.1 to 10 per group of 1000 inhabitants	high	high	30 - 59 years old	no partner	≤ 8 years of study	≤ 2 minimum wages	With work activity	Lives in the same city that HD treatment	0 - 2 years	Bad/very bad	moderate	Black/Brown	With habit alcohol consumption	Smoker Current	Below recommended	< 5 years	Yes	Low
925	female	42	yes	Medium	up to 5 per group of 1000 inhabitants	high	high	30 - 59 years old	with partner	> 8 a ≤ 11 years of study	≤ 2 minimum wages	Without activity labor paid	Don't live in the same city that HD treatment	0 - 2 years	Good/Very good	low	Black/Brown	Without habit alcohol consumption	Never smoked	Absence of practice	< 5 years	No	Low
926	female	80	yes	Very High	5.1 to 10 per group of 1000 inhabitants	high	high	60 years old and more	no partner	> 11 years of study	≤ 2 minimum wages	Retired or on sick leave	Lives in the same city that HD treatment	6 a 10 anos	Bad/very bad	low	White	Without habit alcohol consumption	Never smoked	Absence of practice	≥ 5 years	No	High
927	female	33	yes	High	5.1 to 10 per group of 1000 inhabitants	low	medium	30 - 59 years old	no partner	> 8 a ≤ 11 years of study	> 2 minimum wages	With work activity	Don't live in the same city that HD treatment	0 - 2 years	Good/Very good	low	Black/Brown	Without habit alcohol consumption	Former smoker	Absence of practice	< 5 years	No	Low
928	male	73	yes	Very High	5.1 to 10 per group of 1000 inhabitants	high	high	60 years old and more	with partner	≤ 8 years of study	> 2 minimum wages	Retired or on sick leave	Lives in the same city that HD treatment	6 a 10 anos	Bad/very bad	low	White	Without habit alcohol consumption	Former smoker	Absence of practice	≥ 5 years	No
929	male	62	not	Very High	5.1 to 10 per group of 1000 inhabitants	high	high	60 years old and more	no partner	> 11 years of study	> 2 minimum wages	Retired or on sick leave	Lives in the same city that HD treatment	6 a 10 anos	Good/Very good	moderate	Black/Brown	Without habit alcohol consumption	Former smoker	Below recommended	≥ 5 years	No
930	male	65	yes	Very High	5.1 to 10 per group of 1000 inhabitants	high	high	60 years old and more	with partner	≤ 8 years of study	> 2 minimum wages	Retired or on sick leave	Lives in the same city that HD treatment	6 a 10 anos	Good/Very good	moderate	Black/Brown	Without habit alcohol consumption	Former smoker	Within the recommended	≥ 5 years	Yes
931	male	65	yes	Very High	5.1 to 10 per group of 1000 inhabitants	high	high	60 years old and more	with partner	> 11 years of study	≤ 2 minimum wages	Retired or on sick leave	Lives in the same city that HD treatment	6 a 10 anos	Good/Very good	low	Black/Brown	Without habit alcohol consumption	Never smoked	Absence of practice	≥ 5 years	No	High
932	male	79	not	High	up to 5 per group of 1000 inhabitants	low	low	60 years old and more	with partner	≤ 8 years of study	> 2 minimum wages	Retired or on sick leave	Don't live in the same city that HD treatment	6 a 10 anos	Good/Very good	low	Black/Brown	Without habit alcohol consumption	Never smoked	Absence of practice	≥ 5 years	No
933	female	47	yes	Very High	above 10 per 1000 inhabitants	medium	high	30 - 59 years old	no partner	≤ 8 years of study	≤ 2 minimum wages	Retired or on sick leave	Lives in the same city that HD treatment	0 - 2 years	Good/Very good	moderate	Black/Brown	Without habit alcohol consumption	Former smoker	Absence of practice	< 5 years	No
934	female	80	yes	High	up to 5 per group of 1000 inhabitants	low	low	60 years old and more	no partner	≤ 8 years of study	≤ 2 minimum wages	Without activity labor paid	Don't live in the same city that HD treatment	3 a 5 anos	Good/Very good	low	Black/Brown	Without habit alcohol consumption	Never smoked	Absence of practice	< 5 years	Yes	Low
935	male	73	yes	Very High	5.1 to 10 per group of 1000 inhabitants	high	high	60 years old and more	with partner	> 11 years of study	> 2 minimum wages	Retired or on sick leave	Lives in the same city that HD treatment	0 - 2 years	Good/Very good	high	Black/Brown	Without habit alcohol consumption	Former smoker	Absence of practice	≥ 5 years	No	Moderate
936	female	55	yes	Very High	5.1 to 10 per group of 1000 inhabitants	high	high	30 - 59 years old	with partner	≤ 8 years of study	> 2 minimum wages	With work activity	Lives in the same city that HD treatment	0 - 2 years	Bad/very bad	low	White	Without habit alcohol consumption	Never smoked	Absence of practice	≥ 5 years	Yes
937	male	35		Very High	5.1 to 10 per group of 1000 inhabitants	high	high	30 - 59 years old	with partner	> 8 a ≤ 11 years of study	≤ 2 minimum wages	With work activity	Lives in the same city that HD treatment	6 a 10 anos	Good/Very good	low	Black/Brown	Without habit alcohol consumption	Former smoker	Absence of practice	≥ 5 years	No	Moderate
938	male	58	yes	High	up to 5 per group of 1000 inhabitants	medium	medium	30 - 59 years old	with partner	≤ 8 years of study	≤ 2 minimum wages	Retired or on sick leave	Don't live in the same city that HD treatment	3 a 5 anos	Good/Very good	high	Black/Brown	Without habit alcohol consumption	Former smoker	Absence of practice	≥ 5 years	Yes	Low
939	female	55	yes	High	up to 5 per group of 1000 inhabitants	low	low	30 - 59 years old	no partner	≤ 8 years of study	> 2 minimum wages	Retired or on sick leave	Don't live in the same city that HD treatment	3 a 5 anos	Bad/very bad	low	White	Without habit alcohol consumption	Never smoked	Absence of practice	< 5 years	No	High
940	female	56	yes	High	up to 5 per group of 1000 inhabitants	low	low	30 - 59 years old	with partner	≤ 8 years of study	≤ 2 minimum wages	Retired or on sick leave	Don't live in the same city that HD treatment	0 - 2 years	Good/Very good	low	Black/Brown	Without habit alcohol consumption	Former smoker	Absence of practice	< 5 years	No	Moderate
941	female	45	yes	Very High	5.1 to 10 per group of 1000 inhabitants	high	high	30 - 59 years old	no partner	> 11 years of study	> 2 minimum wages	Retired or on sick leave	Lives in the same city that HD treatment	above 10 years	Good/Very good	high	Black/Brown	Without habit alcohol consumption	Never smoked	Absence of practice	≥ 5 years	No
942	female	60	yes	Very High	5.1 to 10 per group of 1000 inhabitants	high	high	60 years old and more	with partner	≤ 8 years of study	≤ 2 minimum wages	Retired or on sick leave	Lives in the same city that HD treatment	3 a 5 anos	Bad/very bad	moderate	Black/Brown	With habit alcohol consumption	Never smoked	Absence of practice	≥ 5 years	No	Moderate
943	female	56	yes	Very High	5.1 to 10 per group of 1000 inhabitants	high	high	30 - 59 years old	with partner	> 8 a ≤ 11 years of study	> 2 minimum wages	With work activity	Lives in the same city that HD treatment	6 a 10 anos	Good/Very good	high	White	Without habit alcohol consumption	Never smoked	Absence of practice	≥ 5 years	Yes	High
944	female	59	yes	Very High	5.1 to 10 per group of 1000 inhabitants	high	high	30 - 59 years old	with partner	> 8 a ≤ 11 years of study	> 2 minimum wages	With work activity	Lives in the same city that HD treatment	0 - 2 years	Bad/very bad	moderate	Black/Brown	Without habit alcohol consumption	Never smoked	Within the recommended	< 5 years	No	High
945	male	81	yes	Very High	5.1 to 10 per group of 1000 inhabitants	high	high	60 years old and more	no partner	≤ 8 years of study	> 2 minimum wages	With work activity	Lives in the same city that HD treatment	3 a 5 anos	Good/Very good	moderate	Black/Brown	With habit alcohol consumption	Never smoked	Absence of practice	≥ 5 years	No	Moderate
946	male	62	yes	Very High	5.1 to 10 per group of 1000 inhabitants	high	high	60 years old and more	with partner	> 8 a ≤ 11 years of study	> 2 minimum wages	Retired or on sick leave	Lives in the same city that HD treatment	0 - 2 years	Bad/very bad	low	White	With habit alcohol consumption	Smoker Current	Absence of practice	< 5 years	Yes
947	male	27	yes	Very High	5.1 to 10 per group of 1000 inhabitants	high	high	19 - 29 years old	no partner	> 8 a ≤ 11 years of study	≤ 2 minimum wages	With work activity	Lives in the same city that HD treatment	6 a 10 anos	Bad/very bad	moderate	Black/Brown	Without habit alcohol consumption	Never smoked	Absence of practice	≥ 5 years	Yes	Low
948	male	38	yes	High	5.1 to 10 per group of 1000 inhabitants	low	medium	30 - 59 years old	no partner	> 11 years of study	> 2 minimum wages	With work activity	Lives in the same city that HD treatment	above 10 years	Good/Very good	moderate	Black/Brown	With habit alcohol consumption	Never smoked	Below recommended	≥ 5 years	No	Low
949	female	76	yes	High	5.1 to 10 per group of 1000 inhabitants	low	medium	60 years old and more	no partner	≤ 8 years of study	≤ 2 minimum wages	Retired or on sick leave	Lives in the same city that HD treatment	6 a 10 anos	Bad/very bad	moderate	Black/Brown	Without habit alcohol consumption	Never smoked	Absence of practice	≥ 5 years	No	High
950	male	36	yes	High	5.1 to 10 per group of 1000 inhabitants	low	medium	30 - 59 years old	no partner	≤ 8 years of study	≤ 2 minimum wages	Retired or on sick leave	Lives in the same city that HD treatment		Bad/very bad	low	Black/Brown	Without habit alcohol consumption	Never smoked	Absence of practice	≥ 5 years	No	Low
951	female	31	yes	High	5.1 to 10 per group of 1000 inhabitants	low	medium	30 - 59 years old	with partner	> 8 a ≤ 11 years of study	> 2 minimum wages	Retired or on sick leave	Lives in the same city that HD treatment	3 a 5 anos	Good/Very good	high	Black/Brown	Without habit alcohol consumption	Never smoked	Absence of practice	< 5 years	Yes	Low
952	male	67	yes	High	5.1 to 10 per group of 1000 inhabitants	low	medium	60 years old and more	with partner	≤ 8 years of study	> 2 minimum wages	Retired or on sick leave	Lives in the same city that HD treatment		Good/Very good	high	White	Without habit alcohol consumption	Former smoker	Below recommended	< 5 years	Yes	Moderate
953	male	64	yes	High	5.1 to 10 per group of 1000 inhabitants	low	medium	60 years old and more	with partner	> 11 years of study	> 2 minimum wages	Retired or on sick leave	Lives in the same city that HD treatment	6 a 10 anos	Good/Very good	moderate	Black/Brown	Without habit alcohol consumption	Former smoker	Within the recommended	≥ 5 years	Yes	Moderate
954	male	42	not	High	5.1 to 10 per group of 1000 inhabitants	low	medium	30 - 59 years old	with partner	> 8 a ≤ 11 years of study	> 2 minimum wages	With work activity	Lives in the same city that HD treatment	0 - 2 years	Good/Very good	moderate	Black/Brown	Without habit alcohol consumption	Never smoked	Within the recommended	< 5 years	Yes	High
955	male	79	yes	High	5.1 to 10 per group of 1000 inhabitants	low	medium	60 years old and more	with partner	> 8 a ≤ 11 years of study	≤ 2 minimum wages	Retired or on sick leave	Lives in the same city that HD treatment	6 a 10 anos	Bad/very bad		Black/Brown	Without habit alcohol consumption	Never smoked	Absence of practice	≥ 5 years	No
956	female	30	yes	High	5.1 to 10 per group of 1000 inhabitants	low	medium	30 - 59 years old	no partner	≤ 8 years of study	≤ 2 minimum wages	With work activity	Lives in the same city that HD treatment	3 a 5 anos	Good/Very good	moderate	Black/Brown	Without habit alcohol consumption	Former smoker	Absence of practice	< 5 years	No	Low
957	male	79	not	High	5.1 to 10 per group of 1000 inhabitants	low	medium	60 years old and more	no partner	≤ 8 years of study	> 2 minimum wages	Retired or on sick leave	Lives in the same city that HD treatment	3 a 5 anos	Good/Very good	moderate	White	Without habit alcohol consumption	Former smoker	Absence of practice	≥ 5 years	Yes	Moderate
958	male	55	yes	High	5.1 to 10 per group of 1000 inhabitants	low	medium	30 - 59 years old	no partner	≤ 8 years of study	≤ 2 minimum wages	Retired or on sick leave	Lives in the same city that HD treatment	above 10 years	Good/Very good	high	Black/Brown	Without habit alcohol consumption	Former smoker	Absence of practice	≥ 5 years	Yes	High
959	female	54	not	High	5.1 to 10 per group of 1000 inhabitants	low	medium	30 - 59 years old	with partner	> 11 years of study	> 2 minimum wages	With work activity	Lives in the same city that HD treatment	0 - 2 years	Bad/very bad	moderate	White	With habit alcohol consumption	Former smoker	Absence of practice	< 5 years	Yes	High
960	male	37	not	High	5.1 to 10 per group of 1000 inhabitants	low	medium	30 - 59 years old	no partner	> 8 a ≤ 11 years of study	> 2 minimum wages	Not aplicable	Lives in the same city that HD treatment	6 a 10 anos	Good/Very good	low	Black/Brown	Without habit alcohol consumption	Former smoker	Absence of practice	≥ 5 years	No	Low
961	male	25	not	High	5.1 to 10 per group of 1000 inhabitants	low	medium	19 - 29 years old	with partner	> 8 a ≤ 11 years of study	≤ 2 minimum wages	With work activity	Lives in the same city that HD treatment	6 a 10 anos	Good/Very good	low	Black/Brown	Without habit alcohol consumption	Never smoked	Absence of practice	≥ 5 years	No	High
962	female	23	yes	High	up to 5 per group of 1000 inhabitants	low	medium	19 - 29 years old	no partner	> 11 years of study	≤ 2 minimum wages	With work activity	Don't live in the same city that HD treatment	0 - 2 years	Good/Very good	moderate	Black/Brown	Without habit alcohol consumption	Never smoked	Absence of practice	< 5 years	Yes
963	female	47	yes	High	5.1 to 10 per group of 1000 inhabitants	low	medium	30 - 59 years old	no partner	> 8 a ≤ 11 years of study	≤ 2 minimum wages	Retired or on sick leave	Lives in the same city that HD treatment	above 10 years	Good/Very good	moderate	Black/Brown	Without habit alcohol consumption	Smoker Current	Absence of practice	≥ 5 years	No	High
964	female	61	yes	High	5.1 to 10 per group of 1000 inhabitants	low	medium	60 years old and more	with partner	> 8 a ≤ 11 years of study	≤ 2 minimum wages	Without activity labor paid	Lives in the same city that HD treatment	6 a 10 anos	Good/Very good	high	Black/Brown	Without habit alcohol consumption	Never smoked	Below recommended	≥ 5 years	Yes	Moderate
965	male	60	yes	High	5.1 to 10 per group of 1000 inhabitants	low	medium	60 years old and more	with partner	> 8 a ≤ 11 years of study	> 2 minimum wages	Retired or on sick leave	Lives in the same city that HD treatment	0 - 2 years	Bad/very bad	high	White	Without habit alcohol consumption	Former smoker	Absence of practice	< 5 years	Yes
966	male	36	yes	High	5.1 to 10 per group of 1000 inhabitants	low	medium	30 - 59 years old	no partner	≤ 8 years of study	≤ 2 minimum wages	With work activity	Lives in the same city that HD treatment	above 10 years	Bad/very bad	high	Black/Brown	Without habit alcohol consumption	Never smoked	Absence of practice	≥ 5 years	No	Low
967	male	48	yes	High	5.1 to 10 per group of 1000 inhabitants	low	medium	30 - 59 years old	no partner	> 8 a ≤ 11 years of study	> 2 minimum wages	Retired or on sick leave	Lives in the same city that HD treatment	3 a 5 anos	Good/Very good	moderate	White	Without habit alcohol consumption	Former smoker	Absence of practice	< 5 years	No	Low
968	female	61	yes	High	5.1 to 10 per group of 1000 inhabitants	low	medium	60 years old and more	with partner	≤ 8 years of study	≤ 2 minimum wages	Retired or on sick leave	Lives in the same city that HD treatment	6 a 10 anos	Bad/very bad	moderate	Black/Brown	With habit alcohol consumption	Former smoker	Absence of practice	≥ 5 years	Yes	Low
969	male	65	yes	High	5.1 to 10 per group of 1000 inhabitants	low	medium	60 years old and more	with partner	≤ 8 years of study	> 2 minimum wages	Retired or on sick leave	Lives in the same city that HD treatment		Good/Very good	moderate	Black/Brown	Without habit alcohol consumption	Never smoked	Absence of practice	< 5 years	No
970	female	33	yes	High	5.1 to 10 per group of 1000 inhabitants	low	medium	30 - 59 years old	with partner	> 8 a ≤ 11 years of study	> 2 minimum wages	Retired or on sick leave	Lives in the same city that HD treatment	3 a 5 anos	Good/Very good	moderate	Black/Brown	Without habit alcohol consumption	Never smoked	Absence of practice	≥ 5 years	Yes	Moderate
971	female	54	not	High	5.1 to 10 per group of 1000 inhabitants	low	medium	30 - 59 years old	with partner	> 11 years of study	> 2 minimum wages	Retired or on sick leave	Lives in the same city that HD treatment	6 a 10 anos	Bad/very bad	high	Black/Brown	With habit alcohol consumption	Former smoker	Absence of practice	≥ 5 years	No	High
972	male	39	yes	High	5.1 to 10 per group of 1000 inhabitants	low	medium	30 - 59 years old	with partner	> 8 a ≤ 11 years of study	> 2 minimum wages	With work activity	Lives in the same city that HD treatment	6 a 10 anos	Good/Very good	high	Black/Brown	Without habit alcohol consumption	Former smoker	Below recommended	≥ 5 years	No	High
973	male	49	yes	Very High	above 10 per 1000 inhabitants	medium	high	30 - 59 years old	no partner	> 8 a ≤ 11 years of study	≤ 2 minimum wages	Retired or on sick leave	Don't live in the same city that HD treatment	3 a 5 anos	Bad/very bad	low	White	Without habit alcohol consumption	Former smoker	Absence of practice	< 5 years	No
974	male	62	not	High	up to 5 per group of 1000 inhabitants	low	medium	60 years old and more	with partner	> 8 a ≤ 11 years of study	> 2 minimum wages	Retired or on sick leave	Don't live in the same city that HD treatment	0 - 2 years	Good/Very good	high	White	Without habit alcohol consumption	Never smoked	Absence of practice	< 5 years	No	Moderate
975	male	52	yes	High	5.1 to 10 per group of 1000 inhabitants	low	medium	30 - 59 years old	with partner	≤ 8 years of study	≤ 2 minimum wages	With work activity	Lives in the same city that HD treatment	3 a 5 anos	Good/Very good	moderate	Black/Brown	Without habit alcohol consumption	Former smoker	Absence of practice	< 5 years	Yes
976	male	48	not	High	5.1 to 10 per group of 1000 inhabitants	low	medium	30 - 59 years old	no partner	> 8 a ≤ 11 years of study	> 2 minimum wages	With work activity	Lives in the same city that HD treatment	0 - 2 years	Good/Very good	moderate	Black/Brown	With habit alcohol consumption	Never smoked	Absence of practice	< 5 years	No	High
977	male	72	not	High	up to 5 per group of 1000 inhabitants	low	low	60 years old and more	no partner	≤ 8 years of study	≤ 2 minimum wages	Retired or on sick leave	Don't live in the same city that HD treatment	above 10 years	Bad/very bad	moderate	Black/Brown	Without habit alcohol consumption	Never smoked	Absence of practice	≥ 5 years	Yes	Moderate
978	female	51	yes	High	up to 5 per group of 1000 inhabitants	low	medium	30 - 59 years old	no partner	> 11 years of study	≤ 2 minimum wages	Retired or on sick leave	Don't live in the same city that HD treatment	3 a 5 anos	Good/Very good	low	Black/Brown	Without habit alcohol consumption	Never smoked	Absence of practice	≥ 5 years	No	Low
979	female	45	yes	High	up to 5 per group of 1000 inhabitants	low	medium	30 - 59 years old	with partner	≤ 8 years of study	≤ 2 minimum wages	Retired or on sick leave	Don't live in the same city that HD treatment	6 a 10 anos	Bad/very bad	moderate	Black/Brown	Without habit alcohol consumption	Never smoked	Absence of practice	≥ 5 years	No	Low
980	female	51	not	High	5.1 to 10 per group of 1000 inhabitants	low	medium	30 - 59 years old	with partner	≤ 8 years of study	≤ 2 minimum wages	Without activity labor paid	Lives in the same city that HD treatment	6 a 10 anos	Good/Very good	low	White	Without habit alcohol consumption	Never smoked	Absence of practice	≥ 5 years	No	Moderate
981	male	66	yes	High	5.1 to 10 per group of 1000 inhabitants	low	medium	60 years old and more	with partner	> 11 years of study	> 2 minimum wages	With work activity	Lives in the same city that HD treatment	above 10 years	Good/Very good	moderate	White	Without habit alcohol consumption	Former smoker	Absence of practice	≥ 5 years	Yes	Low
982	male	80	yes	High	5.1 to 10 per group of 1000 inhabitants	low	medium	60 years old and more	with partner	≤ 8 years of study	> 2 minimum wages	Retired or on sick leave	Lives in the same city that HD treatment	3 a 5 anos	Bad/very bad	high	Black/Brown	Without habit alcohol consumption	Never smoked	Absence of practice	< 5 years	No	Low
983	male	57	yes	High	5.1 to 10 per group of 1000 inhabitants	low	medium	30 - 59 years old	no partner	≤ 8 years of study	≤ 2 minimum wages	Retired or on sick leave	Lives in the same city that HD treatment	above 10 years	Good/Very good	low	White	Without habit alcohol consumption	Former smoker	Absence of practice	≥ 5 years	Yes	Low
984	male	32	yes	High	5.1 to 10 per group of 1000 inhabitants	low	medium	30 - 59 years old	no partner	> 8 a ≤ 11 years of study	> 2 minimum wages	With work activity	Lives in the same city that HD treatment	3 a 5 anos	Bad/very bad	moderate	Black/Brown	Without habit alcohol consumption	Never smoked	Absence of practice	< 5 years	Yes	High
985	male	62	yes	High	5.1 to 10 per group of 1000 inhabitants	low	medium	60 years old and more	no partner	> 11 years of study	> 2 minimum wages	With work activity	Lives in the same city that HD treatment	3 a 5 anos	Good/Very good	high	Black/Brown	Without habit alcohol consumption	Former smoker	Absence of practice	≥ 5 years	No
986	female	56	yes	High	5.1 to 10 per group of 1000 inhabitants	low	medium	30 - 59 years old	with partner	≤ 8 years of study	> 2 minimum wages	Without activity labor paid	Lives in the same city that HD treatment	0 - 2 years	Bad/very bad		Black/Brown	Without habit alcohol consumption	Never smoked	Absence of practice	< 5 years	No
987	female	58	yes	High	5.1 to 10 per group of 1000 inhabitants	low	medium	30 - 59 years old	with partner	≤ 8 years of study		Without activity labor paid	Lives in the same city that HD treatment	0 - 2 years	Bad/very bad	moderate	Black/Brown	Without habit alcohol consumption	Smoker Current	Absence of practice	< 5 years	Yes
988	female	65	yes	High	5.1 to 10 per group of 1000 inhabitants	low	medium	60 years old and more	no partner	> 8 a ≤ 11 years of study	> 2 minimum wages	With work activity	Lives in the same city that HD treatment	3 a 5 anos	Bad/very bad	low	White	Without habit alcohol consumption	Never smoked	Absence of practice	< 5 years	No	Low
989	male	59	yes	High	5.1 to 10 per group of 1000 inhabitants	low	medium	30 - 59 years old	no partner	≤ 8 years of study	≤ 2 minimum wages	Retired or on sick leave	Lives in the same city that HD treatment	above 10 years	Good/Very good	high	Black/Brown	Without habit alcohol consumption	Never smoked	Within the recommended	< 5 years	No
990	female	50	not	High	5.1 to 10 per group of 1000 inhabitants	low	medium	30 - 59 years old	with partner	> 8 a ≤ 11 years of study	> 2 minimum wages	With work activity	Lives in the same city that HD treatment	0 - 2 years	Good/Very good	moderate	White	Without habit alcohol consumption	Never smoked	Absence of practice	< 5 years	Yes	Moderate
991	female	55	yes	High	5.1 to 10 per group of 1000 inhabitants	low	medium	30 - 59 years old	no partner	≤ 8 years of study	≤ 2 minimum wages	With work activity	Lives in the same city that HD treatment	3 a 5 anos	Bad/very bad	high	White	Without habit alcohol consumption	Former smoker	Absence of practice	< 5 years	No	Low
992	male	48	yes	High	5.1 to 10 per group of 1000 inhabitants	low	medium	30 - 59 years old	no partner	> 11 years of study	> 2 minimum wages	With work activity	Lives in the same city that HD treatment	above 10 years	Good/Very good	moderate	White	Without habit alcohol consumption	Never smoked	Within the recommended	≥ 5 years	Yes	Low
993	female	72	yes	Very High	above 10 per 1000 inhabitants	medium	high	60 years old and more	no partner	≤ 8 years of study	≤ 2 minimum wages	Retired or on sick leave	Don't live in the same city that HD treatment	0 - 2 years	Good/Very good	high	Black/Brown	Without habit alcohol consumption	Former smoker	Absence of practice	< 5 years	No
994	male	60	yes	High	5.1 to 10 per group of 1000 inhabitants	low	medium	60 years old and more	no partner	≤ 8 years of study	≤ 2 minimum wages	Retired or on sick leave	Lives in the same city that HD treatment	3 a 5 anos	Bad/very bad	low	Black/Brown	With habit alcohol consumption	Never smoked	Absence of practice	< 5 years	No	High
995	male	43	yes	High	5.1 to 10 per group of 1000 inhabitants	low	medium	30 - 59 years old	with partner	> 11 years of study	> 2 minimum wages	With work activity	Lives in the same city that HD treatment	above 10 years	Bad/very bad	high	Black/Brown	Without habit alcohol consumption	Never smoked	Absence of practice	≥ 5 years	Yes	Moderate
996	female	61	yes	High	5.1 to 10 per group of 1000 inhabitants	low	medium	60 years old and more	with partner	≤ 8 years of study	≤ 2 minimum wages	With work activity	Lives in the same city that HD treatment	above 10 years	Bad/very bad	moderate	Black/Brown	Without habit alcohol consumption	Never smoked	Absence of practice	≥ 5 years	No	Low
997	male	61	not	High	5.1 to 10 per group of 1000 inhabitants	low	medium	60 years old and more	with partner	> 8 a ≤ 11 years of study	> 2 minimum wages	With work activity	Lives in the same city that HD treatment	3 a 5 anos	Good/Very good	high	Black/Brown	With habit alcohol consumption	Former smoker	Absence of practice	< 5 years	No	Moderate
998	male	23	not	High	5.1 to 10 per group of 1000 inhabitants	low	medium	19 - 29 years old	with partner	> 8 a ≤ 11 years of study	> 2 minimum wages	With work activity	Lives in the same city that HD treatment	0 - 2 years	Good/Very good	high	Black/Brown	Without habit alcohol consumption	Never smoked	Within the recommended	< 5 years	Yes	High
999	male	34	not	High	5.1 to 10 per group of 1000 inhabitants	low	medium	30 - 59 years old	with partner	> 11 years of study	> 2 minimum wages	With work activity	Lives in the same city that HD treatment	0 - 2 years	Good/Very good	moderate	White	Without habit alcohol consumption	Never smoked	Absence of practice	< 5 years	No	High
1000	male	33	yes	High	5.1 to 10 per group of 1000 inhabitants	low	medium	30 - 59 years old	with partner	≤ 8 years of study	≤ 2 minimum wages	Retired or on sick leave	Lives in the same city that HD treatment	above 10 years	Bad/very bad	high	Black/Brown	Without habit alcohol consumption	Former smoker	Absence of practice	≥ 5 years	No	High
1001	male	58	yes	High	5.1 to 10 per group of 1000 inhabitants	low	medium	30 - 59 years old	with partner	> 11 years of study	> 2 minimum wages	With work activity	Lives in the same city that HD treatment	3 a 5 anos	Good/Very good	moderate	Black/Brown	Without habit alcohol consumption	Former smoker	Absence of practice	< 5 years	No	High
1002	male	58	yes	Very High	5.1 to 10 per group of 1000 inhabitants	high	high	30 - 59 years old	with partner	> 8 a ≤ 11 years of study		With work activity	Lives in the same city that HD treatment	0 - 2 years	Good/Very good	moderate	White	Without habit alcohol consumption	Never smoked	Absence of practice	< 5 years	No	Low
1003	male	78	yes	High	5.1 to 10 per group of 1000 inhabitants	low	medium	60 years old and more	with partner	> 8 a ≤ 11 years of study	> 2 minimum wages	Retired or on sick leave	Lives in the same city that HD treatment	3 a 5 anos	Good/Very good	low	Black/Brown	With habit alcohol consumption	Former smoker	Absence of practice	< 5 years	No	Moderate
1004	female	55	yes	High	5.1 to 10 per group of 1000 inhabitants	low	medium	30 - 59 years old	with partner	> 8 a ≤ 11 years of study	≤ 2 minimum wages	Without activity labor paid	Lives in the same city that HD treatment	3 a 5 anos	Good/Very good	moderate	Black/Brown	Without habit alcohol consumption	Never smoked	Absence of practice	< 5 years	Yes	Low
1005	male	67	yes	High	5.1 to 10 per group of 1000 inhabitants	low	medium	60 years old and more	with partner	≤ 8 years of study	≤ 2 minimum wages	Retired or on sick leave	Lives in the same city that HD treatment	0 - 2 years	Good/Very good	moderate	Black/Brown	Without habit alcohol consumption	Never smoked	Absence of practice	< 5 years	No
1006	female	55	yes	High	5.1 to 10 per group of 1000 inhabitants	high	high	30 - 59 years old	no partner	≤ 8 years of study	≤ 2 minimum wages	Without activity labor paid	Don't live in the same city that HD treatment	6 a 10 anos	Bad/very bad	low	Black/Brown	Without habit alcohol consumption	Never smoked	Absence of practice	≥ 5 years	No	Low
1007	male	34	yes	High	5.1 to 10 per group of 1000 inhabitants	low	medium	30 - 59 years old	with partner	> 8 a ≤ 11 years of study	> 2 minimum wages	Retired or on sick leave	Lives in the same city that HD treatment	6 a 10 anos	Bad/very bad	low	Black/Brown	With habit alcohol consumption	Smoker Current	Absence of practice	≥ 5 years	Yes	Moderate
1008	female	67	not	High	5.1 to 10 per group of 1000 inhabitants	low	medium	60 years old and more	no partner	> 8 a ≤ 11 years of study	> 2 minimum wages	Retired or on sick leave	Lives in the same city that HD treatment	3 a 5 anos	Good/Very good	high	White	Without habit alcohol consumption	Never smoked	Within the recommended	≥ 5 years	Yes	High
1009	female	41	not	High	5.1 to 10 per group of 1000 inhabitants	low	medium	30 - 59 years old	with partner	> 8 a ≤ 11 years of study	≤ 2 minimum wages	With work activity	Lives in the same city that HD treatment	0 - 2 years	Good/Very good	low	Black/Brown	Without habit alcohol consumption	Never smoked	Absence of practice	< 5 years	No	Moderate
1010	male	55	yes	High	5.1 to 10 per group of 1000 inhabitants	low	medium	30 - 59 years old	with partner	> 8 a ≤ 11 years of study	≤ 2 minimum wages	Retired or on sick leave	Lives in the same city that HD treatment	above 10 years	Bad/very bad	moderate	White	Without habit alcohol consumption	Former smoker	Absence of practice	≥ 5 years	No	High
1011	female	59	yes	High	5.1 to 10 per group of 1000 inhabitants	low	medium	30 - 59 years old	no partner	≤ 8 years of study	≤ 2 minimum wages	Retired or on sick leave	Lives in the same city that HD treatment	above 10 years	Good/Very good	moderate	Black/Brown	Without habit alcohol consumption	Former smoker	Absence of practice	≥ 5 years	No	Low
1012	male	47	yes	High	5.1 to 10 per group of 1000 inhabitants	low	medium	30 - 59 years old	with partner	≤ 8 years of study	≤ 2 minimum wages	With work activity	Lives in the same city that HD treatment	6 a 10 anos	Good/Very good	low	Black/Brown	Without habit alcohol consumption	Never smoked	Absence of practice	≥ 5 years	No	High
1013	male	35	not	High	5.1 to 10 per group of 1000 inhabitants	low	medium	30 - 59 years old	no partner	> 8 a ≤ 11 years of study	> 2 minimum wages	With work activity	Lives in the same city that HD treatment	3 a 5 anos	Good/Very good	moderate	Black/Brown	With habit alcohol consumption	Never smoked	Absence of practice	< 5 years	No	Moderate
1014	female	34	yes	High	5.1 to 10 per group of 1000 inhabitants	low	medium	30 - 59 years old	no partner	> 8 a ≤ 11 years of study	≤ 2 minimum wages	Without activity labor paid	Lives in the same city that HD treatment	above 10 years	Bad/very bad	moderate	Black/Brown	Without habit alcohol consumption	Never smoked	Within the recommended	≥ 5 years	No	Low
1015	male	58	yes	High	5.1 to 10 per group of 1000 inhabitants	low	medium	30 - 59 years old	with partner	> 8 a ≤ 11 years of study	> 2 minimum wages	Retired or on sick leave	Lives in the same city that HD treatment	3 a 5 anos	Bad/very bad	low	Black/Brown	Without habit alcohol consumption	Former smoker	Below recommended	< 5 years	No	Moderate
1016	female	44	yes	High	5.1 to 10 per group of 1000 inhabitants	low	medium	30 - 59 years old	no partner	≤ 8 years of study	≤ 2 minimum wages	Retired or on sick leave	Lives in the same city that HD treatment		Good/Very good	moderate	Black/Brown	Without habit alcohol consumption	Never smoked	Absence of practice	≥ 5 years	Yes	Low
1017	female	58	yes	High	5.1 to 10 per group of 1000 inhabitants	low	medium	30 - 59 years old	with partner	> 8 a ≤ 11 years of study	> 2 minimum wages	Retired or on sick leave	Lives in the same city that HD treatment	6 a 10 anos	Good/Very good	moderate	Black/Brown	Without habit alcohol consumption	Former smoker	Absence of practice	≥ 5 years	Yes	Low
1018	female	38		High	5.1 to 10 per group of 1000 inhabitants	low	medium	30 - 59 years old	no partner	> 8 a ≤ 11 years of study	≤ 2 minimum wages	With work activity	Lives in the same city that HD treatment	above 10 years	Good/Very good	moderate	Black/Brown	Without habit alcohol consumption	Never smoked	Within the recommended	≥ 5 years	No	Low
1019	male	38	yes	High	5.1 to 10 per group of 1000 inhabitants	low	medium	30 - 59 years old	no partner	> 8 a ≤ 11 years of study	≤ 2 minimum wages	Retired or on sick leave	Lives in the same city that HD treatment	above 10 years	Bad/very bad	high	Black/Brown	Without habit alcohol consumption	Never smoked	Absence of practice	≥ 5 years	Yes
1020	male	69	not	High	5.1 to 10 per group of 1000 inhabitants	low	medium	60 years old and more	with partner	> 8 a ≤ 11 years of study	≤ 2 minimum wages	Retired or on sick leave	Lives in the same city that HD treatment	3 a 5 anos	Good/Very good		Black/Brown	Without habit alcohol consumption	Never smoked	Absence of practice	< 5 years	No
1021	male	30	yes	High	5.1 to 10 per group of 1000 inhabitants	low	medium	30 - 59 years old	with partner	> 11 years of study	≤ 2 minimum wages	Without activity labor paid	Lives in the same city that HD treatment	0 - 2 years	Good/Very good	moderate	Black/Brown	Without habit alcohol consumption	Never smoked	Below recommended	< 5 years	No
1022	male	54	yes	Very High	above 10 per 1000 inhabitants	medium	high	30 - 59 years old	with partner	> 8 a ≤ 11 years of study	> 2 minimum wages	With work activity	Don't live in the same city that HD treatment	0 - 2 years	Good/Very good	moderate	White	With habit alcohol consumption	Former smoker	Absence of practice	≥ 5 years	Yes	Low
1023	female	49	not	High	5.1 to 10 per group of 1000 inhabitants	low	medium	30 - 59 years old	no partner	> 8 a ≤ 11 years of study	> 2 minimum wages	With work activity	Lives in the same city that HD treatment	6 a 10 anos	Bad/very bad	moderate	Black/Brown	Without habit alcohol consumption	Never smoked	Absence of practice	≥ 5 years	No	Moderate
1024	female	44	not	High	5.1 to 10 per group of 1000 inhabitants	low	medium	30 - 59 years old	with partner	> 8 a ≤ 11 years of study	≤ 2 minimum wages	Without activity labor paid	Lives in the same city that HD treatment	above 10 years	Good/Very good	low	Black/Brown	Without habit alcohol consumption	Never smoked	Absence of practice	≥ 5 years	No	Low
1025	male	52	yes	High	5.1 to 10 per group of 1000 inhabitants	low	medium	30 - 59 years old	with partner	> 8 a ≤ 11 years of study	> 2 minimum wages	Retired or on sick leave	Lives in the same city that HD treatment	3 a 5 anos	Good/Very good	moderate	Black/Brown	Without habit alcohol consumption	Never smoked	Within the recommended	< 5 years	No	Moderate
1026	female	52	yes	High	5.1 to 10 per group of 1000 inhabitants	low	medium	30 - 59 years old	with partner	> 11 years of study	> 2 minimum wages	With work activity	Lives in the same city that HD treatment	3 a 5 anos	Bad/very bad	moderate	Black/Brown	Without habit alcohol consumption	Never smoked	Absence of practice	< 5 years	No	Low
1027	female	55	yes	High	up to 5 per group of 1000 inhabitants	high	high	30 - 59 years old	with partner	≤ 8 years of study	≤ 2 minimum wages	Without activity labor paid	Don't live in the same city that HD treatment	3 a 5 anos	Bad/very bad	moderate	Black/Brown	Without habit alcohol consumption	Never smoked	Absence of practice	≥ 5 years	Yes	Moderate
1028	female	76	yes	High	5.1 to 10 per group of 1000 inhabitants	low	medium	60 years old and more	no partner	≤ 8 years of study		Retired or on sick leave	Lives in the same city that HD treatment	0 - 2 years	Bad/very bad	low	Black/Brown	Without habit alcohol consumption	Former smoker	Absence of practice	< 5 years	Yes	Moderate
1029	female	49	yes	High	up to 5 per group of 1000 inhabitants	low	medium	30 - 59 years old	with partner	> 8 a ≤ 11 years of study	> 2 minimum wages	Retired or on sick leave	Don't live in the same city that HD treatment	0 - 2 years	Good/Very good	moderate	Black/Brown	Without habit alcohol consumption	Never smoked	Absence of practice	< 5 years	Yes	Low
1030	female	57	yes	High	up to 5 per group of 1000 inhabitants	low	medium	30 - 59 years old	with partner	≤ 8 years of study	> 2 minimum wages	Retired or on sick leave	Don't live in the same city that HD treatment	6 a 10 anos	Bad/very bad	high	Black/Brown	Without habit alcohol consumption	Never smoked	Absence of practice	≥ 5 years	No	Low
1031	female	55	not	High	up to 5 per group of 1000 inhabitants	low	medium	30 - 59 years old	with partner	≤ 8 years of study	> 2 minimum wages	With work activity	Don't live in the same city that HD treatment	3 a 5 anos	Good/Very good	moderate	White	Without habit alcohol consumption	Former smoker	Absence of practice	≥ 5 years	No	Moderate
1032	female	72	yes	Very High	above 10 per 1000 inhabitants	medium	high	60 years old and more	with partner	> 11 years of study	> 2 minimum wages	Retired or on sick leave	Lives in the same city that HD treatment	0 - 2 years	Bad/very bad	moderate	White	Without habit alcohol consumption	Former smoker	Absence of practice	< 5 years	No	High
1033	female	62	yes	Very High	5.1 to 10 per group of 1000 inhabitants	high	high	60 years old and more	with partner	≤ 8 years of study	≤ 2 minimum wages	Without activity labor paid	Don't live in the same city that HD treatment	0 - 2 years	Good/Very good	moderate	White	Without habit alcohol consumption	Never smoked	Absence of practice	< 5 years	Yes	Low
1034	female	52	yes	High	up to 5 per group of 1000 inhabitants	low	low	30 - 59 years old	with partner	≤ 8 years of study	> 2 minimum wages	Retired or on sick leave	Don't live in the same city that HD treatment	6 a 10 anos	Good/Very good	moderate	Black/Brown	Without habit alcohol consumption	Former smoker	Absence of practice	≥ 5 years	No	Low
1035	female	85	yes	Very High	above 10 per 1000 inhabitants	medium	high	60 years old and more	no partner	> 8 a ≤ 11 years of study	> 2 minimum wages	Retired or on sick leave	Lives in the same city that HD treatment	0 - 2 years	Good/Very good	moderate	White	Without habit alcohol consumption	Never smoked	Absence of practice	< 5 years	No	High
1036	female	35	yes	High	up to 5 per group of 1000 inhabitants	low	low	30 - 59 years old	no partner	> 11 years of study	> 2 minimum wages	With work activity	Don't live in the same city that HD treatment	above 10 years	Bad/very bad	high	White	Without habit alcohol consumption	Never smoked	Absence of practice	≥ 5 years	No	Moderate
1037	male	45	yes	Very High	5.1 to 10 per group of 1000 inhabitants	high	high	30 - 59 years old	no partner	> 11 years of study	≤ 2 minimum wages	Retired or on sick leave	Lives in the same city that HD treatment	above 10 years	Good/Very good	high	White	Without habit alcohol consumption	Never smoked	Absence of practice	≥ 5 years	No	Moderate
1038	male	55	yes	High	up to 5 per group of 1000 inhabitants	low	medium	30 - 59 years old	with partner	> 11 years of study	> 2 minimum wages	Retired or on sick leave	Don't live in the same city that HD treatment	3 a 5 anos	Good/Very good	moderate	Black/Brown	Without habit alcohol consumption	Never smoked	Absence of practice	< 5 years	Yes
1039	male	26	not	High	5.1 to 10 per group of 1000 inhabitants	low	medium	19 - 29 years old	no partner	> 8 a ≤ 11 years of study	> 2 minimum wages	Not aplicable	Don't live in the same city that HD treatment	above 10 years	Bad/very bad	moderate	Black/Brown	Without habit alcohol consumption	Never smoked	Absence of practice	< 5 years	No	Moderate
1040	male	60	yes	Very High	above 10 per 1000 inhabitants	medium	high	60 years old and more	no partner	≤ 8 years of study	> 2 minimum wages	With work activity	Lives in the same city that HD treatment	6 a 10 anos	Bad/very bad	low	Black/Brown	Without habit alcohol consumption	Former smoker	Absence of practice	≥ 5 years	No
1041	male	73	yes	Very High	5.1 to 10 per group of 1000 inhabitants	high	high	60 years old and more	with partner	> 8 a ≤ 11 years of study	> 2 minimum wages	Retired or on sick leave	Don't live in the same city that HD treatment	6 a 10 anos	Good/Very good	moderate	White	Without habit alcohol consumption	Never smoked	Absence of practice	≥ 5 years	No	Moderate
1042	male	77	yes	Very High	above 10 per 1000 inhabitants	medium	high	60 years old and more	no partner	> 11 years of study	> 2 minimum wages	Retired or on sick leave	Lives in the same city that HD treatment	3 a 5 anos	Good/Very good		White	Without habit alcohol consumption	Former smoker	Absence of practice	< 5 years	Yes
1043	male	51	yes	High	5.1 to 10 per group of 1000 inhabitants	high	high	30 - 59 years old	no partner	≤ 8 years of study	≤ 2 minimum wages	With work activity	Don't live in the same city that HD treatment	3 a 5 anos	Good/Very good	high	White	Without habit alcohol consumption	Never smoked	Within the recommended	≥ 5 years	No	Moderate
1044	male	47	yes	Very High	5.1 to 10 per group of 1000 inhabitants	high	high	30 - 59 years old	no partner	> 8 a ≤ 11 years of study	> 2 minimum wages	Retired or on sick leave	Don't live in the same city that HD treatment	above 10 years	Good/Very good	low	Black/Brown	With habit alcohol consumption	Former smoker	Absence of practice	≥ 5 years	No	Moderate
1045	female	69	yes	High	5.1 to 10 per group of 1000 inhabitants	low	medium	60 years old and more	with partner	≤ 8 years of study		Retired or on sick leave	Don't live in the same city that HD treatment	0 - 2 years	Bad/very bad		Black/Brown	Without habit alcohol consumption	Former smoker	Absence of practice	≥ 5 years	Yes
1046	female	47	yes	High	5.1 to 10 per group of 1000 inhabitants	low	medium	30 - 59 years old	no partner	> 8 a ≤ 11 years of study	≤ 2 minimum wages	With work activity	Don't live in the same city that HD treatment	0 - 2 years	Bad/very bad	low	Black/Brown	Without habit alcohol consumption	Former smoker	Absence of practice	≥ 5 years	Yes	Low
1047	male	46	not	Very High	above 10 per 1000 inhabitants	medium	high	30 - 59 years old	no partner	> 11 years of study	> 2 minimum wages	With work activity	Lives in the same city that HD treatment	0 - 2 years	Bad/very bad	moderate	Black/Brown	With habit alcohol consumption	Never smoked	Within the recommended	< 5 years	No
1048	female	50	yes	High	5.1 to 10 per group of 1000 inhabitants	low	medium	30 - 59 years old	no partner	> 11 years of study		Retired or on sick leave	Don't live in the same city that HD treatment	above 10 years	Bad/very bad	high	Black/Brown	Without habit alcohol consumption	Never smoked	Absence of practice	≥ 5 years	Yes	Low
1049	male	79	yes	Very High	above 10 per 1000 inhabitants	medium	high	60 years old and more	no partner	≤ 8 years of study	> 2 minimum wages	With work activity	Lives in the same city that HD treatment	3 a 5 anos	Bad/very bad	high	Black/Brown	Without habit alcohol consumption	Smoker Current	Absence of practice	≥ 5 years	Yes	Moderate
1050	male	68	yes	High	up to 5 per group of 1000 inhabitants	low	low	60 years old and more	with partner	> 8 a ≤ 11 years of study	> 2 minimum wages	Retired or on sick leave	Don't live in the same city that HD treatment	0 - 2 years	Bad/very bad	moderate	Black/Brown	Without habit alcohol consumption	Former smoker	Absence of practice	< 5 years	Yes	Moderate
1051	male	32	yes	Very High	above 10 per 1000 inhabitants	medium	high	30 - 59 years old	no partner	> 8 a ≤ 11 years of study	> 2 minimum wages	Retired or on sick leave	Lives in the same city that HD treatment	6 a 10 anos	Bad/very bad	moderate	White	Without habit alcohol consumption	Never smoked	Absence of practice	≥ 5 years	No	High
1052	male	53	yes	Very High	above 10 per 1000 inhabitants	medium	high	30 - 59 years old	with partner	> 8 a ≤ 11 years of study	> 2 minimum wages	Retired or on sick leave	Lives in the same city that HD treatment	3 a 5 anos	Good/Very good	moderate	Black/Brown	Without habit alcohol consumption	Never smoked	Absence of practice	< 5 years	Yes	High
1053	female	53	not	High	up to 5 per group of 1000 inhabitants	low	low	30 - 59 years old	no partner	> 11 years of study	> 2 minimum wages	Retired or on sick leave	Don't live in the same city that HD treatment	6 a 10 anos	Good/Very good	high	Black/Brown	Without habit alcohol consumption	Never smoked	Absence of practice	≥ 5 years	Yes	Moderate
1054	male	38	yes	High	up to 5 per group of 1000 inhabitants	low	low	30 - 59 years old	no partner	≤ 8 years of study	≤ 2 minimum wages	With work activity	Don't live in the same city that HD treatment	0 - 2 years	Bad/very bad	moderate	Black/Brown	Without habit alcohol consumption	Smoker Current	Absence of practice	≥ 5 years	Yes
1055	female	44	yes	High	5.1 to 10 per group of 1000 inhabitants	low	medium	30 - 59 years old	with partner	> 11 years of study	> 2 minimum wages	With work activity	Don't live in the same city that HD treatment	0 - 2 years	Good/Very good	moderate	White	Without habit alcohol consumption	Never smoked	Absence of practice	< 5 years	Yes
1056	female	51	not	High	5.1 to 10 per group of 1000 inhabitants	low	medium	30 - 59 years old	no partner	≤ 8 years of study	≤ 2 minimum wages	With work activity	Don't live in the same city that HD treatment	3 a 5 anos	Good/Very good	high	Black/Brown	Without habit alcohol consumption	Former smoker	Absence of practice	< 5 years	No	Low
1057	male	73	yes	High	5.1 to 10 per group of 1000 inhabitants	low	medium	60 years old and more	with partner	> 11 years of study	> 2 minimum wages	Retired or on sick leave	Don't live in the same city that HD treatment	0 - 2 years	Good/Very good	moderate	Black/Brown	Without habit alcohol consumption	Never smoked	Absence of practice	< 5 years	No	Moderate
1058	female	61	yes	Very High	above 10 per 1000 inhabitants	medium	high	60 years old and more	no partner	> 8 a ≤ 11 years of study	> 2 minimum wages	With work activity	Lives in the same city that HD treatment	0 - 2 years	Good/Very good	high	Black/Brown	Without habit alcohol consumption	Never smoked	Absence of practice	< 5 years	No	High
1059	male	67	yes	Very High	above 10 per 1000 inhabitants	medium	high	60 years old and more	with partner	> 8 a ≤ 11 years of study	> 2 minimum wages	Retired or on sick leave	Lives in the same city that HD treatment	3 a 5 anos	Good/Very good	moderate	White	Without habit alcohol consumption	Former smoker	Absence of practice	< 5 years	Yes
1060	female	63	not	Very High	above 10 per 1000 inhabitants	medium	high	60 years old and more	no partner	> 11 years of study	> 2 minimum wages	Retired or on sick leave	Lives in the same city that HD treatment	0 - 2 years	Bad/very bad	moderate	Black/Brown	Without habit alcohol consumption	Never smoked	Below recommended	≥ 5 years	Yes
1061	female	48	yes	High	5.1 to 10 per group of 1000 inhabitants	low	medium	30 - 59 years old	with partner	≤ 8 years of study	≤ 2 minimum wages	Without activity labor paid	Don't live in the same city that HD treatment	above 10 years	Good/Very good	moderate	Black/Brown	Without habit alcohol consumption	Former smoker	Absence of practice	≥ 5 years	No	Moderate
1062	male	56	yes	Very High	above 10 per 1000 inhabitants	medium	high	30 - 59 years old	with partner	≤ 8 years of study	≤ 2 minimum wages	With work activity	Lives in the same city that HD treatment	above 10 years	Good/Very good	moderate	Black/Brown	Without habit alcohol consumption	Former smoker	Absence of practice	≥ 5 years	No	Moderate
1063	male	71	yes	Very High	above 10 per 1000 inhabitants	medium	high	60 years old and more	no partner	≤ 8 years of study	≤ 2 minimum wages	With work activity	Lives in the same city that HD treatment	0 - 2 years	Bad/very bad	low	Black/Brown	Without habit alcohol consumption	Smoker Current	Absence of practice	< 5 years	No	Low
1064	male	31	yes	Very High	above 10 per 1000 inhabitants	medium	high	30 - 59 years old	no partner	> 8 a ≤ 11 years of study	≤ 2 minimum wages	Retired or on sick leave	Lives in the same city that HD treatment	above 10 years	Good/Very good	low	Not aplicable	Without habit alcohol consumption	Never smoked	Below recommended	≥ 5 years	No	Moderate
1065	female	84	yes	High	up to 5 per group of 1000 inhabitants	low	low	60 years old and more	no partner	≤ 8 years of study	> 2 minimum wages	With work activity	Don't live in the same city that HD treatment	0 - 2 years	Good/Very good	high	White	Without habit alcohol consumption	Never smoked	Absence of practice	< 5 years	No	Low
1066	male	69	not	Very High	above 10 per 1000 inhabitants	medium	high	60 years old and more	no partner	> 11 years of study	> 2 minimum wages	With work activity	Lives in the same city that HD treatment	0 - 2 years	Good/Very good	moderate	White	Without habit alcohol consumption	Never smoked	Within the recommended	< 5 years	Yes	Moderate
1067	male	60	yes	Very High	above 10 per 1000 inhabitants	medium	high	60 years old and more	no partner	≤ 8 years of study	≤ 2 minimum wages	With work activity	Lives in the same city that HD treatment	6 a 10 anos	Good/Very good	high	Black/Brown	With habit alcohol consumption	Smoker Current	Within the recommended	≥ 5 years		Low
1068	female	28	yes	High	up to 5 per group of 1000 inhabitants	high	high	19 - 29 years old	with partner	> 8 a ≤ 11 years of study	> 2 minimum wages	Retired or on sick leave	Don't live in the same city that HD treatment	6 a 10 anos	Bad/very bad	high	White	Without habit alcohol consumption	Never smoked	Absence of practice	≥ 5 years	Yes	Low
1069	female	50	yes	Very High	above 10 per 1000 inhabitants	medium	high	30 - 59 years old	with partner	> 8 a ≤ 11 years of study	≤ 2 minimum wages	With work activity	Lives in the same city that HD treatment	6 a 10 anos	Good/Very good	high	Black/Brown	Without habit alcohol consumption	Former smoker	Absence of practice	≥ 5 years	No
1070	female	64	not	Very High	5.1 to 10 per group of 1000 inhabitants	high	high	60 years old and more	with partner	≤ 8 years of study	≤ 2 minimum wages	Retired or on sick leave	Don't live in the same city that HD treatment	above 10 years	Bad/very bad	low	Black/Brown	Without habit alcohol consumption	Never smoked	Absence of practice	≥ 5 years	Yes
1071	male	50	yes	High	up to 5 per group of 1000 inhabitants	low	low	30 - 59 years old	with partner	≤ 8 years of study	> 2 minimum wages	Retired or on sick leave	Don't live in the same city that HD treatment	3 a 5 anos	Bad/very bad	moderate	Black/Brown	Without habit alcohol consumption	Former smoker	Absence of practice	< 5 years	No	Low
1072	female	77	yes	Very High	above 10 per 1000 inhabitants	medium	high	60 years old and more	no partner	≤ 8 years of study	> 2 minimum wages	Retired or on sick leave	Lives in the same city that HD treatment	0 - 2 years	Good/Very good		White	Without habit alcohol consumption	Never smoked	Absence of practice	< 5 years	Yes
1073	female	36	yes	Very High	above 10 per 1000 inhabitants	medium	high	30 - 59 years old	no partner	> 8 a ≤ 11 years of study	≤ 2 minimum wages	Retired or on sick leave	Lives in the same city that HD treatment	above 10 years	Good/Very good	moderate	Black/Brown	Without habit alcohol consumption	Never smoked	Absence of practice	≥ 5 years	No	Moderate
1074	male	52	yes	High	5.1 to 10 per group of 1000 inhabitants	low	medium	30 - 59 years old	with partner	> 11 years of study	> 2 minimum wages	Retired or on sick leave	Don't live in the same city that HD treatment	0 - 2 years	Bad/very bad	moderate	White	With habit alcohol consumption	Never smoked	Absence of practice	< 5 years	Yes	Moderate
1075	female	38		Very High	5.1 to 10 per group of 1000 inhabitants	high	high	30 - 59 years old	with partner	> 11 years of study	> 2 minimum wages	With work activity	Don't live in the same city that HD treatment	3 a 5 anos	Good/Very good	moderate	White	Without habit alcohol consumption	Never smoked	Within the recommended	≥ 5 years	Yes	Low
1076	female	32	yes	Very High	above 10 per 1000 inhabitants	medium	high	30 - 59 years old	no partner	> 11 years of study	> 2 minimum wages	Retired or on sick leave	Lives in the same city that HD treatment	3 a 5 anos	Bad/very bad	moderate	Black/Brown	With habit alcohol consumption	Never smoked	Below recommended	< 5 years	No	Moderate
1077	male	77	yes	Very High	above 10 per 1000 inhabitants	medium	high	60 years old and more	with partner	> 11 years of study	> 2 minimum wages	Retired or on sick leave	Lives in the same city that HD treatment	0 - 2 years	Good/Very good	moderate	White	Without habit alcohol consumption	Never smoked	Below recommended	< 5 years	Yes
1078	female	65	yes	Very High	above 10 per 1000 inhabitants	medium	high	60 years old and more	with partner	> 8 a ≤ 11 years of study		Without activity labor paid	Lives in the same city that HD treatment	3 a 5 anos	Bad/very bad	high	White	Without habit alcohol consumption	Never smoked	Absence of practice	< 5 years	Yes	Moderate
1079	male	71	yes	Very High	above 10 per 1000 inhabitants	medium	high	60 years old and more	with partner	> 11 years of study	> 2 minimum wages	Retired or on sick leave	Lives in the same city that HD treatment	0 - 2 years	Good/Very good	low	White	Without habit alcohol consumption	Former smoker	Within the recommended	≥ 5 years	Yes
1080	male	66	yes	Very High	above 10 per 1000 inhabitants	medium	high	60 years old and more	no partner	> 8 a ≤ 11 years of study	≤ 2 minimum wages	Retired or on sick leave	Lives in the same city that HD treatment	6 a 10 anos	Good/Very good	moderate	White	With habit alcohol consumption	Never smoked	Absence of practice	≥ 5 years	No	High
1081	female	55	yes	Very High	above 10 per 1000 inhabitants	medium	high	30 - 59 years old	with partner	> 8 a ≤ 11 years of study	> 2 minimum wages	Without activity labor paid	Lives in the same city that HD treatment	6 a 10 anos	Good/Very good	low	Black/Brown	Without habit alcohol consumption	Never smoked	Absence of practice	≥ 5 years	No	High
1082	male	64	yes	Very High	5.1 to 10 per group of 1000 inhabitants	high	high	60 years old and more	with partner	> 8 a ≤ 11 years of study	> 2 minimum wages	Retired or on sick leave	Don't live in the same city that HD treatment	0 - 2 years	Good/Very good	moderate	White	Without habit alcohol consumption	Never smoked	Absence of practice	≥ 5 years	Yes	Moderate
1083	female	73	yes	High	5.1 to 10 per group of 1000 inhabitants	low	medium	60 years old and more	no partner	≤ 8 years of study	> 2 minimum wages	With work activity	Don't live in the same city that HD treatment	0 - 2 years	Good/Very good	moderate	Black/Brown	Without habit alcohol consumption	Former smoker	Absence of practice	≥ 5 years	Yes	Low
1084	female	63	yes	High	5.1 to 10 per group of 1000 inhabitants	low	medium	60 years old and more	with partner	> 11 years of study	> 2 minimum wages	With work activity	Don't live in the same city that HD treatment	0 - 2 years	Bad/very bad	low	Black/Brown	Without habit alcohol consumption	Former smoker	Absence of practice	< 5 years	Yes	Moderate
1085	female	41	yes	Very High	above 10 per 1000 inhabitants	medium	high	30 - 59 years old	with partner	> 11 years of study	> 2 minimum wages	With work activity	Lives in the same city that HD treatment	3 a 5 anos	Good/Very good	moderate	Not aplicable	Without habit alcohol consumption	Never smoked	Below recommended	< 5 years	No
1086	male	79	not	Very High	above 10 per 1000 inhabitants	medium	high	60 years old and more	with partner	> 11 years of study	> 2 minimum wages	Retired or on sick leave	Lives in the same city that HD treatment	above 10 years	Good/Very good	moderate	White	Without habit alcohol consumption	Smoker Current	Absence of practice	≥ 5 years	No
1087	male	78	yes	Very High	above 10 per 1000 inhabitants	medium	high	60 years old and more	with partner	> 11 years of study	> 2 minimum wages	Retired or on sick leave	Lives in the same city that HD treatment	3 a 5 anos	Bad/very bad	low	Black/Brown	Without habit alcohol consumption	Former smoker	Within the recommended	< 5 years	No
1088	male	67	yes	Very High	5.1 to 10 per group of 1000 inhabitants	high	high	60 years old and more	with partner	> 8 a ≤ 11 years of study	> 2 minimum wages	Retired or on sick leave	Don't live in the same city that HD treatment	0 - 2 years	Good/Very good	low	Black/Brown	Without habit alcohol consumption	Never smoked	Within the recommended	< 5 years	No
1089	male	58	yes	Very High	above 10 per 1000 inhabitants	medium	high	30 - 59 years old	with partner	≤ 8 years of study	≤ 2 minimum wages	Retired or on sick leave	Lives in the same city that HD treatment	0 - 2 years	Bad/very bad	low	Black/Brown	Without habit alcohol consumption	Former smoker	Absence of practice	< 5 years	No	Moderate
1090	female	57	yes	Very High	above 10 per 1000 inhabitants	medium	high	30 - 59 years old	no partner	≤ 8 years of study	≤ 2 minimum wages	Retired or on sick leave	Lives in the same city that HD treatment	6 a 10 anos	Bad/very bad	low	Black/Brown	Without habit alcohol consumption	Never smoked	Below recommended	≥ 5 years	No	Moderate
1091	female	39	yes	High	up to 5 per group of 1000 inhabitants	low	low	30 - 59 years old	with partner	≤ 8 years of study	> 2 minimum wages	Without activity labor paid	Don't live in the same city that HD treatment	above 10 years	Bad/very bad	moderate	Black/Brown	Without habit alcohol consumption	Never smoked	Absence of practice	≥ 5 years	No	Low
1092	female	51	yes	High	up to 5 per group of 1000 inhabitants	low	low	30 - 59 years old	no partner	≤ 8 years of study	≤ 2 minimum wages	Retired or on sick leave	Lives in the same city that HD treatment	above 10 years	Bad/very bad	low	Black/Brown	Without habit alcohol consumption	Former smoker	Absence of practice	≥ 5 years	Yes	Low
1093	female	61	yes	High	5.1 to 10 per group of 1000 inhabitants	low	medium	60 years old and more	no partner	≤ 8 years of study	≤ 2 minimum wages	Without activity labor paid	Don't live in the same city that HD treatment	0 - 2 years	Good/Very good	high	Black/Brown	Without habit alcohol consumption	Never smoked	Absence of practice	< 5 years	No
1094	male	55	yes	Medium	5.1 to 10 per group of 1000 inhabitants	high	high	30 - 59 years old	no partner	≤ 8 years of study	≤ 2 minimum wages	Retired or on sick leave	Don't live in the same city that HD treatment	above 10 years	Good/Very good	moderate	Black/Brown	Without habit alcohol consumption	Never smoked	Absence of practice	≥ 5 years	No	Low
1095	female	22	not	Very High	5.1 to 10 per group of 1000 inhabitants	high	high	19 - 29 years old	no partner	> 8 a ≤ 11 years of study	≤ 2 minimum wages	With work activity	Don't live in the same city that HD treatment	0 - 2 years	Good/Very good	low	Black/Brown	Without habit alcohol consumption	Never smoked	Absence of practice	< 5 years	No	Low
1096	male	67	yes	High	up to 5 per group of 1000 inhabitants	low	low	60 years old and more	with partner	≤ 8 years of study	≤ 2 minimum wages	Retired or on sick leave	Lives in the same city that HD treatment	0 - 2 years	Bad/very bad	moderate	Black/Brown	Without habit alcohol consumption	Former smoker	Absence of practice	< 5 years	Yes	Low
1097	male	66	yes	High	5.1 to 10 per group of 1000 inhabitants	low	medium	60 years old and more	with partner	≤ 8 years of study	≤ 2 minimum wages	Retired or on sick leave	Don't live in the same city that HD treatment	3 a 5 anos	Good/Very good	high	Black/Brown	Without habit alcohol consumption	Never smoked	Absence of practice	< 5 years	No	Moderate
1098	female	50	not	High	up to 5 per group of 1000 inhabitants	low	low	30 - 59 years old	with partner	> 8 a ≤ 11 years of study	≤ 2 minimum wages	With work activity	Lives in the same city that HD treatment	0 - 2 years	Good/Very good	high	Black/Brown	Without habit alcohol consumption	Never smoked	Absence of practice	< 5 years	No	Low
1099	female	69	yes	High	up to 5 per group of 1000 inhabitants	low	low	60 years old and more	no partner	≤ 8 years of study	≤ 2 minimum wages	Retired or on sick leave	Lives in the same city that HD treatment	above 10 years	Good/Very good	low	Black/Brown	Without habit alcohol consumption	Former smoker	Absence of practice	≥ 5 years	Yes	Moderate
1100	male	71	yes	High	5.1 to 10 per group of 1000 inhabitants	low	medium	60 years old and more	no partner	≤ 8 years of study	≤ 2 minimum wages	Retired or on sick leave	Don't live in the same city that HD treatment	3 a 5 anos	Good/Very good	moderate	Black/Brown	Without habit alcohol consumption	Former smoker	Absence of practice	< 5 years	Yes	Moderate
1101	male	73	yes	High	up to 5 per group of 1000 inhabitants	low	low	60 years old and more	with partner	> 8 a ≤ 11 years of study	> 2 minimum wages	Retired or on sick leave	Lives in the same city that HD treatment	6 a 10 anos	Good/Very good	high	Black/Brown	Without habit alcohol consumption	Former smoker	Absence of practice	≥ 5 years	No	High
1102	female	50	yes	Very High	above 10 per 1000 inhabitants	medium	high	30 - 59 years old	no partner	≤ 8 years of study	≤ 2 minimum wages	Retired or on sick leave	Don't live in the same city that HD treatment	6 a 10 anos	Bad/very bad	low	Black/Brown	Without habit alcohol consumption	Never smoked	Absence of practice	≥ 5 years	Yes	Low
1103	male	45	not	High	up to 5 per group of 1000 inhabitants	low	low	30 - 59 years old	with partner	≤ 8 years of study	≤ 2 minimum wages	With work activity	Lives in the same city that HD treatment	above 10 years	Bad/very bad	moderate	Black/Brown	Without habit alcohol consumption	Former smoker	Absence of practice	≥ 5 years	No	Low
1104	male	75	yes	High	up to 5 per group of 1000 inhabitants	high	high	60 years old and more	with partner	≤ 8 years of study	≤ 2 minimum wages	With work activity	Don't live in the same city that HD treatment	3 a 5 anos	Good/Very good	low	Black/Brown	Without habit alcohol consumption	Never smoked	Absence of practice	< 5 years	No	Low
1105	female	34	yes	High	5.1 to 10 per group of 1000 inhabitants	low	medium	30 - 59 years old	with partner	≤ 8 years of study	≤ 2 minimum wages	Without activity labor paid	Don't live in the same city that HD treatment	0 - 2 years	Good/Very good	high	Black/Brown	Without habit alcohol consumption	Never smoked	Absence of practice	< 5 years	No	Low
1106	male	80	yes	High	5.1 to 10 per group of 1000 inhabitants	low	medium	60 years old and more	with partner	≤ 8 years of study	≤ 2 minimum wages	With work activity	Don't live in the same city that HD treatment	3 a 5 anos	Bad/very bad	high	White	Without habit alcohol consumption	Never smoked	Absence of practice	< 5 years	No	Moderate
1107	female	67	yes	High	up to 5 per group of 1000 inhabitants	low	low	60 years old and more	no partner	≤ 8 years of study	≤ 2 minimum wages	With work activity	Lives in the same city that HD treatment	6 a 10 anos	Bad/very bad	low	Black/Brown	Without habit alcohol consumption	Never smoked	Absence of practice	≥ 5 years	Yes
1108	female	54	yes	High	up to 5 per group of 1000 inhabitants	low	low	30 - 59 years old	with partner	> 8 a ≤ 11 years of study	≤ 2 minimum wages	Without activity labor paid	Lives in the same city that HD treatment	0 - 2 years	Bad/very bad	moderate	Black/Brown	Without habit alcohol consumption	Never smoked	Absence of practice	< 5 years	No
1109	male	53	yes	Medium	up to 5 per group of 1000 inhabitants	high	high	30 - 59 years old	with partner	≤ 8 years of study	≤ 2 minimum wages	With work activity	Don't live in the same city that HD treatment	0 - 2 years	Good/Very good	moderate	Black/Brown	With habit alcohol consumption	Former smoker	Absence of practice	< 5 years	No	Moderate
1110	male	70		High	up to 5 per group of 1000 inhabitants	low	low	60 years old and more	with partner	≤ 8 years of study	> 2 minimum wages	Without activity labor paid	Lives in the same city that HD treatment	0 - 2 years	Bad/very bad	low	White	Without habit alcohol consumption	Never smoked	Absence of practice	< 5 years	No	Moderate
1111	female	36	not	High	up to 5 per group of 1000 inhabitants	low	low	30 - 59 years old	no partner	> 8 a ≤ 11 years of study	> 2 minimum wages	Retired or on sick leave	Lives in the same city that HD treatment	0 - 2 years	Good/Very good	low	Black/Brown	Without habit alcohol consumption	Never smoked	Absence of practice	< 5 years	No	Moderate
1112	female	30	not	High	up to 5 per group of 1000 inhabitants	high	high	30 - 59 years old	with partner	≤ 8 years of study	≤ 2 minimum wages	Without activity labor paid	Don't live in the same city that HD treatment	0 - 2 years	Good/Very good	high	White	Without habit alcohol consumption	Never smoked	Absence of practice	< 5 years	No	Moderate
1113	male	70	yes	Very High	above 10 per 1000 inhabitants	medium	high	60 years old and more	with partner	≤ 8 years of study	> 2 minimum wages	With work activity	Don't live in the same city that HD treatment	0 - 2 years	Good/Very good	high	Black/Brown	Without habit alcohol consumption	Former smoker	Absence of practice	< 5 years	Yes	Moderate
1114	male	66	not	High	up to 5 per group of 1000 inhabitants	low	low	60 years old and more	with partner	≤ 8 years of study	> 2 minimum wages	Retired or on sick leave	Lives in the same city that HD treatment	3 a 5 anos	Good/Very good	high	Black/Brown	Without habit alcohol consumption	Never smoked	Absence of practice	< 5 years	No	High
1115	male	70	yes	Very High	above 10 per 1000 inhabitants	medium	high	60 years old and more	no partner	≤ 8 years of study	> 2 minimum wages	With work activity	Don't live in the same city that HD treatment	0 - 2 years	Good/Very good	moderate	White	Without habit alcohol consumption	Never smoked	Absence of practice	< 5 years	No	Moderate
1116	female	65	yes	High	up to 5 per group of 1000 inhabitants	low	low	60 years old and more	with partner	≤ 8 years of study	≤ 2 minimum wages	Without activity labor paid	Lives in the same city that HD treatment	above 10 years	Bad/very bad	high	White	Without habit alcohol consumption	Never smoked	Absence of practice	≥ 5 years	No	Moderate
1117	female	64	yes	Medium	up to 5 per group of 1000 inhabitants	high	high	60 years old and more	no partner	≤ 8 years of study	≤ 2 minimum wages	With work activity	Don't live in the same city that HD treatment	0 - 2 years	Good/Very good	high	Black/Brown	Without habit alcohol consumption	Never smoked	Absence of practice	< 5 years	No	Low
1118	female	63	yes	Very High	5.1 to 10 per group of 1000 inhabitants	high	high	60 years old and more	no partner	≤ 8 years of study	≤ 2 minimum wages	Retired or on sick leave	Don't live in the same city that HD treatment	0 - 2 years	Bad/very bad	low	Black/Brown	Without habit alcohol consumption	Never smoked	Absence of practice	< 5 years	No
1119	male	57	yes	High	up to 5 per group of 1000 inhabitants	low	low	30 - 59 years old	with partner	≤ 8 years of study	≤ 2 minimum wages	Retired or on sick leave	Lives in the same city that HD treatment	3 a 5 anos	Good/Very good	moderate	Black/Brown	Without habit alcohol consumption	Former smoker	Below recommended	≥ 5 years	Yes	Moderate
1120	female	43	yes	Medium	up to 5 per group of 1000 inhabitants	medium	high	30 - 59 years old	with partner	≤ 8 years of study	≤ 2 minimum wages	Retired or on sick leave	Don't live in the same city that HD treatment	0 - 2 years	Good/Very good	moderate	White	Without habit alcohol consumption	Former smoker	Absence of practice	< 5 years	Yes	Low
1121	female	71	yes	Very High	above 10 per 1000 inhabitants	medium	high	60 years old and more	no partner	≤ 8 years of study	≤ 2 minimum wages	Retired or on sick leave	Don't live in the same city that HD treatment	0 - 2 years	Good/Very good	moderate	Black/Brown	Without habit alcohol consumption	Never smoked	Absence of practice	< 5 years	No	Low
1122	male	55	yes	Medium	up to 5 per group of 1000 inhabitants	high	high	30 - 59 years old	with partner	> 8 a ≤ 11 years of study	> 2 minimum wages	Retired or on sick leave	Don't live in the same city that HD treatment	above 10 years	Good/Very good		Black/Brown	Without habit alcohol consumption	Never smoked	Absence of practice	≥ 5 years	Yes	Low
1123	male	53	yes	High	up to 5 per group of 1000 inhabitants	low	low	30 - 59 years old	with partner	> 8 a ≤ 11 years of study	> 2 minimum wages	With work activity	Lives in the same city that HD treatment	3 a 5 anos	Good/Very good	high	Black/Brown	Without habit alcohol consumption	Never smoked	Below recommended	< 5 years	No	High
1124	female	20	yes	High	5.1 to 10 per group of 1000 inhabitants	low	medium	19 - 29 years old	no partner	> 8 a ≤ 11 years of study	> 2 minimum wages	Without activity labor paid	Lives in the same city that HD treatment	3 a 5 anos	Good/Very good	moderate	Black/Brown	Without habit alcohol consumption	Never smoked	Absence of practice	< 5 years	No
1125	female	30	not	Very High	5.1 to 10 per group of 1000 inhabitants	high	high	30 - 59 years old	no partner	> 11 years of study	> 2 minimum wages	With work activity	Don't live in the same city that HD treatment	3 a 5 anos	Bad/very bad	moderate	Black/Brown	Without habit alcohol consumption	Never smoked	Absence of practice	< 5 years	No	Low
1126	male	52	not	High	up to 5 per group of 1000 inhabitants	high	high	30 - 59 years old	no partner	> 8 a ≤ 11 years of study		With work activity	Don't live in the same city that HD treatment	0 - 2 years	Good/Very good	moderate	Black/Brown	Without habit alcohol consumption	Never smoked	Absence of practice	< 5 years	No
1127	male	55	yes	Medium	up to 5 per group of 1000 inhabitants	high	high	30 - 59 years old	no partner	≤ 8 years of study	> 2 minimum wages	Retired or on sick leave	Don't live in the same city that HD treatment	3 a 5 anos	Good/Very good	moderate	Black/Brown	Without habit alcohol consumption	Former smoker	Absence of practice	≥ 5 years	No	Moderate
1128	female	51	yes	Medium	up to 5 per group of 1000 inhabitants	medium	high	30 - 59 years old	with partner	≤ 8 years of study	≤ 2 minimum wages	Retired or on sick leave	Don't live in the same city that HD treatment	0 - 2 years	Bad/very bad	high	White	Without habit alcohol consumption	Never smoked	Absence of practice	< 5 years	Yes	Moderate
1129	male	39	not	High	5.1 to 10 per group of 1000 inhabitants	low	medium	30 - 59 years old	no partner	≤ 8 years of study	> 2 minimum wages	With work activity	Don't live in the same city that HD treatment	6 a 10 anos	Bad/very bad	moderate	Black/Brown	With habit alcohol consumption	Never smoked	Below recommended	≥ 5 years	No	Low
1130	male	52	yes	High	up to 5 per group of 1000 inhabitants	low	low	30 - 59 years old	with partner	> 8 a ≤ 11 years of study	≤ 2 minimum wages	With work activity	Lives in the same city that HD treatment	0 - 2 years	Bad/very bad	low	Black/Brown	Without habit alcohol consumption	Never smoked	Absence of practice	< 5 years	Yes	Low
1131	male	63	not	High	up to 5 per group of 1000 inhabitants	low	low	60 years old and more	with partner	≤ 8 years of study	> 2 minimum wages	With work activity	Lives in the same city that HD treatment	3 a 5 anos	Good/Very good	high	Black/Brown	Without habit alcohol consumption	Never smoked	Absence of practice	< 5 years	No	High
1132	male	56	yes	High	5.1 to 10 per group of 1000 inhabitants	low	medium	30 - 59 years old	no partner	≤ 8 years of study	≤ 2 minimum wages	With work activity	Don't live in the same city that HD treatment	0 - 2 years	Bad/very bad	moderate	Black/Brown	Without habit alcohol consumption	Smoker Current	Absence of practice	< 5 years	No	Moderate
1133	female	60	yes	High	up to 5 per group of 1000 inhabitants	low	low	60 years old and more	with partner	≤ 8 years of study	> 2 minimum wages	Retired or on sick leave	Lives in the same city that HD treatment	3 a 5 anos	Good/Very good	high	Black/Brown	Without habit alcohol consumption	Never smoked	Absence of practice	≥ 5 years	No	High
1134	female	54	yes	High	up to 5 per group of 1000 inhabitants	low	low	30 - 59 years old	no partner	≤ 8 years of study	≤ 2 minimum wages	Retired or on sick leave	Lives in the same city that HD treatment	0 - 2 years	Good/Very good	moderate	White	Without habit alcohol consumption	Never smoked	Absence of practice	< 5 years	No	Low
1135	male	46	not	Medium	up to 5 per group of 1000 inhabitants	high	high	30 - 59 years old	no partner	≤ 8 years of study	≤ 2 minimum wages	Retired or on sick leave	Don't live in the same city that HD treatment	6 a 10 anos	Good/Very good	moderate	Black/Brown	Without habit alcohol consumption	Former smoker	Absence of practice	≥ 5 years	No	Moderate
1136	female	64	yes	High	up to 5 per group of 1000 inhabitants	low	low	60 years old and more	with partner	≤ 8 years of study	≤ 2 minimum wages	Without activity labor paid	Lives in the same city that HD treatment	0 - 2 years	Bad/very bad	low	Black/Brown	Without habit alcohol consumption	Never smoked	Absence of practice	< 5 years	No	Low
1137	male	65	yes	High	5.1 to 10 per group of 1000 inhabitants	low	medium	60 years old and more	with partner	> 8 a ≤ 11 years of study	> 2 minimum wages	Retired or on sick leave	Don't live in the same city that HD treatment	0 - 2 years	Bad/very bad	moderate	White	Without habit alcohol consumption	Former smoker	Absence of practice	< 5 years	No	Low
1138	male	69	not	High	5.1 to 10 per group of 1000 inhabitants	low	medium	60 years old and more	no partner	≤ 8 years of study	≤ 2 minimum wages	Retired or on sick leave	Don't live in the same city that HD treatment	above 10 years	Bad/very bad	low	Black/Brown	Without habit alcohol consumption	Former smoker	Absence of practice	≥ 5 years	No	Low
1139	male	49	yes	High	up to 5 per group of 1000 inhabitants	low	low	30 - 59 years old	with partner	> 8 a ≤ 11 years of study	≤ 2 minimum wages	With work activity	Lives in the same city that HD treatment	0 - 2 years	Good/Very good	moderate	Black/Brown	Without habit alcohol consumption	Never smoked	Absence of practice	< 5 years	No	Low
1140	female	44	yes	High	up to 5 per group of 1000 inhabitants	low	low	30 - 59 years old	with partner	≤ 8 years of study	≤ 2 minimum wages	Retired or on sick leave	Lives in the same city that HD treatment	6 a 10 anos	Bad/very bad	moderate	White	Without habit alcohol consumption	Never smoked	Absence of practice	≥ 5 years	No	Low
1141	female	44	yes	High	up to 5 per group of 1000 inhabitants	low	low	30 - 59 years old	no partner	≤ 8 years of study	≤ 2 minimum wages	Retired or on sick leave	Lives in the same city that HD treatment	6 a 10 anos	Good/Very good	low	Black/Brown	With habit alcohol consumption	Former smoker	Absence of practice	≥ 5 years	No	Moderate
1142	male	46	yes	Medium	up to 5 per group of 1000 inhabitants	high	high	30 - 59 years old	with partner	≤ 8 years of study	≤ 2 minimum wages	Retired or on sick leave	Don't live in the same city that HD treatment	6 a 10 anos	Good/Very good	high	Black/Brown	Without habit alcohol consumption	Former smoker	Absence of practice	≥ 5 years	No	Low
1143	male	70	yes	High	up to 5 per group of 1000 inhabitants	low	low	60 years old and more	no partner	≤ 8 years of study	≤ 2 minimum wages	Retired or on sick leave	Lives in the same city that HD treatment	0 - 2 years	Good/Very good	low	White	With habit alcohol consumption	Former smoker	Absence of practice	< 5 years	Yes	Moderate
1144	male	60	yes	High	5.1 to 10 per group of 1000 inhabitants	low	medium	60 years old and more	with partner	≤ 8 years of study	≤ 2 minimum wages	Retired or on sick leave	Don't live in the same city that HD treatment	0 - 2 years	Good/Very good	moderate	Black/Brown	Without habit alcohol consumption	Never smoked	Absence of practice	< 5 years	Yes	Low
1145	female	43	yes	Medium	up to 5 per group of 1000 inhabitants	high	high	30 - 59 years old	with partner	≤ 8 years of study	≤ 2 minimum wages	Without activity labor paid	Don't live in the same city that HD treatment	above 10 years	Good/Very good	moderate	Black/Brown	Without habit alcohol consumption	Never smoked	Absence of practice	≥ 5 years	Yes	Moderate
1146	male	25	yes	Very High	above 10 per 1000 inhabitants	medium	high	19 - 29 years old	no partner	> 8 a ≤ 11 years of study	≤ 2 minimum wages	With work activity	Lives in the same city that HD treatment	above 10 years	Good/Very good	low	Black/Brown	Without habit alcohol consumption	Former smoker	Within the recommended	≥ 5 years	Yes	Moderate
1147	male	89	yes	Very High	above 10 per 1000 inhabitants	medium	high	60 years old and more	no partner	> 8 a ≤ 11 years of study	≤ 2 minimum wages	Retired or on sick leave	Lives in the same city that HD treatment	0 - 2 years	Bad/very bad	moderate	Black/Brown	Without habit alcohol consumption	Never smoked	Absence of practice	≥ 5 years	Yes	Moderate
1148	male	74	yes	Very High	5.1 to 10 per group of 1000 inhabitants	high	high	60 years old and more	with partner	> 8 a ≤ 11 years of study	> 2 minimum wages	Retired or on sick leave	Don't live in the same city that HD treatment	3 a 5 anos	Good/Very good	low	White	Without habit alcohol consumption	Former smoker	Absence of practice	≥ 5 years	Yes	High
1149	male	29	yes	Medium	5.1 to 10 per group of 1000 inhabitants	high	high	19 - 29 years old	no partner	> 8 a ≤ 11 years of study	> 2 minimum wages	Retired or on sick leave	Don't live in the same city that HD treatment	above 10 years	Bad/very bad	low	Black/Brown	With habit alcohol consumption	Never smoked	Absence of practice	≥ 5 years	No
1150	female	55	yes	Very High	above 10 per 1000 inhabitants	medium	high	30 - 59 years old	with partner	> 8 a ≤ 11 years of study	> 2 minimum wages	Retired or on sick leave	Lives in the same city that HD treatment	3 a 5 anos	Good/Very good	low	White	Without habit alcohol consumption	Former smoker	Within the recommended	≥ 5 years	Yes
1151	male	61	yes	High	up to 5 per group of 1000 inhabitants	low	low	60 years old and more	with partner	≤ 8 years of study	> 2 minimum wages	Retired or on sick leave	Don't live in the same city that HD treatment	0 - 2 years	Good/Very good	low	Black/Brown	With habit alcohol consumption	Former smoker	Absence of practice	≥ 5 years	Yes
1152	female	55	yes	Very High	above 10 per 1000 inhabitants	medium	high	30 - 59 years old	with partner	≤ 8 years of study	≤ 2 minimum wages	Retired or on sick leave	Lives in the same city that HD treatment	above 10 years	Good/Very good	low	Black/Brown	Without habit alcohol consumption	Never smoked	Absence of practice	≥ 5 years	No	High
1153	male	56	yes	Very High	5.1 to 10 per group of 1000 inhabitants	high	high	30 - 59 years old	with partner	> 8 a ≤ 11 years of study	> 2 minimum wages	Retired or on sick leave	Don't live in the same city that HD treatment	6 a 10 anos	Good/Very good	moderate	Black/Brown	Without habit alcohol consumption	Never smoked	Within the recommended	≥ 5 years	Yes	Moderate
1154	male	47	yes	Very High	above 10 per 1000 inhabitants	medium	high	30 - 59 years old	no partner	> 8 a ≤ 11 years of study	≤ 2 minimum wages	With work activity	Lives in the same city that HD treatment	above 10 years	Bad/very bad	moderate	Black/Brown	Without habit alcohol consumption	Never smoked	Absence of practice	≥ 5 years	No	High
1155	male	75	yes	Very High	5.1 to 10 per group of 1000 inhabitants	high	high	60 years old and more	with partner	> 11 years of study	> 2 minimum wages	Retired or on sick leave	Don't live in the same city that HD treatment	3 a 5 anos	Good/Very good	high	White	With habit alcohol consumption	Former smoker	Absence of practice	≥ 5 years	Yes	High
1156	female	64	not	Very High	5.1 to 10 per group of 1000 inhabitants	high	high	60 years old and more	with partner	> 8 a ≤ 11 years of study	> 2 minimum wages	Retired or on sick leave	Don't live in the same city that HD treatment	0 - 2 years	Bad/very bad	high	White	Without habit alcohol consumption	Never smoked	Absence of practice	< 5 years	Yes	Moderate
1157	female	33	not	Very High	5.1 to 10 per group of 1000 inhabitants	high	high	30 - 59 years old	no partner	≤ 8 years of study	≤ 2 minimum wages	Not aplicable	Don't live in the same city that HD treatment		Good/Very good		Black/Brown	Without habit alcohol consumption	Former smoker	Absence of practice	< 5 years	No
1158	male	36	yes	High	5.1 to 10 per group of 1000 inhabitants	low	medium	30 - 59 years old	with partner	> 11 years of study	> 2 minimum wages	With work activity	Don't live in the same city that HD treatment	0 - 2 years	Good/Very good	low	Black/Brown	Without habit alcohol consumption	Never smoked	Absence of practice	< 5 years	Yes	Low
1159	male	68	yes	High	5.1 to 10 per group of 1000 inhabitants	low	medium	60 years old and more	no partner	≤ 8 years of study	≤ 2 minimum wages	With work activity	Don't live in the same city that HD treatment	3 a 5 anos	Bad/very bad	low	Black/Brown	Without habit alcohol consumption	Never smoked	Absence of practice	≥ 5 years	No	Low
1160	male	50	yes	High	5.1 to 10 per group of 1000 inhabitants	low	medium	30 - 59 years old	no partner	≤ 8 years of study	≤ 2 minimum wages	Without activity labor paid	Don't live in the same city that HD treatment		Bad/very bad	low	Black/Brown	Without habit alcohol consumption	Former smoker	Absence of practice	< 5 years	No	Moderate
1161	female	29	yes	Very High	above 10 per 1000 inhabitants	medium	high	19 - 29 years old	with partner	≤ 8 years of study	≤ 2 minimum wages	With work activity	Don't live in the same city that HD treatment	0 - 2 years	Bad/very bad	low	Black/Brown	Without habit alcohol consumption	Former smoker	Absence of practice	< 5 years	No	Low
1162	female	50	not	High	5.1 to 10 per group of 1000 inhabitants	low	medium	30 - 59 years old	no partner	≤ 8 years of study	≤ 2 minimum wages	With work activity	Don't live in the same city that HD treatment	3 a 5 anos	Good/Very good	moderate	Black/Brown	Without habit alcohol consumption	Never smoked	Absence of practice	≥ 5 years	No	Low
1163	male	47	yes	Very High	5.1 to 10 per group of 1000 inhabitants	high	high	30 - 59 years old	no partner	≤ 8 years of study	> 2 minimum wages	Retired or on sick leave	Don't live in the same city that HD treatment	0 - 2 years	Good/Very good	low	Black/Brown	Without habit alcohol consumption	Former smoker	Absence of practice	< 5 years	No	High
1164	female	60	yes	High	up to 5 per group of 1000 inhabitants	low	low	60 years old and more	no partner	≤ 8 years of study	> 2 minimum wages	Retired or on sick leave	Lives in the same city that HD treatment	3 a 5 anos	Bad/very bad	low	Black/Brown	Without habit alcohol consumption	Never smoked	Absence of practice	≥ 5 years	No	High
1165	male	68	yes	High	up to 5 per group of 1000 inhabitants	low	low	60 years old and more	no partner	≤ 8 years of study	≤ 2 minimum wages	Retired or on sick leave	Lives in the same city that HD treatment	0 - 2 years	Bad/very bad	low	Black/Brown	Without habit alcohol consumption	Former smoker	Absence of practice	< 5 years	No	Low
1166	male	59	yes	High	5.1 to 10 per group of 1000 inhabitants	low	medium	30 - 59 years old	with partner	> 8 a ≤ 11 years of study	≤ 2 minimum wages	Retired or on sick leave	Don't live in the same city that HD treatment	3 a 5 anos	Bad/very bad	moderate	Black/Brown	Without habit alcohol consumption	Former smoker	Absence of practice	< 5 years	No	Low
1167	female	66	yes	Very High	above 10 per 1000 inhabitants	medium	high	60 years old and more	with partner	≤ 8 years of study	≤ 2 minimum wages	Retired or on sick leave	Don't live in the same city that HD treatment	above 10 years	Bad/very bad		Black/Brown	Without habit alcohol consumption	Never smoked	Absence of practice	≥ 5 years	Yes	Low
1168	male	57	not	Medium	up to 5 per group of 1000 inhabitants	high	high	30 - 59 years old	with partner	> 8 a ≤ 11 years of study	> 2 minimum wages	Retired or on sick leave	Don't live in the same city that HD treatment	above 10 years	Bad/very bad	moderate	Black/Brown	Without habit alcohol consumption	Never smoked	Below recommended	≥ 5 years	No	Low
1169	male	61	not	High	up to 5 per group of 1000 inhabitants	low	low	60 years old and more	with partner	≤ 8 years of study	≤ 2 minimum wages	Retired or on sick leave	Lives in the same city that HD treatment	above 10 years	Good/Very good	high	Black/Brown	Without habit alcohol consumption	Never smoked	Absence of practice	≥ 5 years	No	High
1170	female	27	not	Medium	up to 5 per group of 1000 inhabitants	high	high	19 - 29 years old	with partner	≤ 8 years of study	≤ 2 minimum wages	Retired or on sick leave	Don't live in the same city that HD treatment	6 a 10 anos	Bad/very bad	high	White	Without habit alcohol consumption	Never smoked	Absence of practice	≥ 5 years	No	Low
1171	male	44	yes	High	5.1 to 10 per group of 1000 inhabitants	low	medium	30 - 59 years old	no partner	≤ 8 years of study	≤ 2 minimum wages	With work activity	Don't live in the same city that HD treatment	3 a 5 anos	Bad/very bad	moderate	White	Without habit alcohol consumption	Never smoked	Below recommended	< 5 years	No	Low
1172	male	42	yes	High	up to 5 per group of 1000 inhabitants	low	low	30 - 59 years old	no partner	≤ 8 years of study	≤ 2 minimum wages	Retired or on sick leave	Lives in the same city that HD treatment	0 - 2 years	Bad/very bad	moderate	Black/Brown	Without habit alcohol consumption	Smoker Current	Absence of practice	< 5 years	No	Low
1173	female	42	yes	High	5.1 to 10 per group of 1000 inhabitants	low	medium	30 - 59 years old	no partner	≤ 8 years of study	≤ 2 minimum wages	Without activity labor paid	Don't live in the same city that HD treatment	0 - 2 years	Good/Very good	low	Black/Brown	Without habit alcohol consumption	Smoker Current	Within the recommended	< 5 years	No
1174	male	44	yes	High	up to 5 per group of 1000 inhabitants	low	low	30 - 59 years old	with partner	≤ 8 years of study	≤ 2 minimum wages	With work activity	Lives in the same city that HD treatment	0 - 2 years	Bad/very bad	high	White	Without habit alcohol consumption	Former smoker	Absence of practice	< 5 years	No	Moderate
1175	female	44	yes	High	5.1 to 10 per group of 1000 inhabitants	low	medium	30 - 59 years old	no partner	≤ 8 years of study	≤ 2 minimum wages	Without activity labor paid	Don't live in the same city that HD treatment	3 a 5 anos	Good/Very good	moderate	Not aplicable	Without habit alcohol consumption	Never smoked	Within the recommended	< 5 years	Not aplicable	Moderate
1176	male	60	not	Very High	5.1 to 10 per group of 1000 inhabitants	high	high	60 years old and more	with partner	≤ 8 years of study	≤ 2 minimum wages	With work activity	Don't live in the same city that HD treatment	3 a 5 anos	Good/Very good	moderate	White	Without habit alcohol consumption	Former smoker	Absence of practice	< 5 years	No	Moderate
1177	female	48	yes	High	up to 5 per group of 1000 inhabitants	low	low	30 - 59 years old	with partner	≤ 8 years of study	> 2 minimum wages	Without activity labor paid	Lives in the same city that HD treatment	6 a 10 anos	Good/Very good	low	Black/Brown	Without habit alcohol consumption	Never smoked	Absence of practice	< 5 years	No	Low
1178	male	63	yes	High	up to 5 per group of 1000 inhabitants	low	low	60 years old and more	with partner	≤ 8 years of study	≤ 2 minimum wages	Retired or on sick leave	Lives in the same city that HD treatment	0 - 2 years	Bad/very bad	moderate	White	Without habit alcohol consumption	Former smoker	Absence of practice	< 5 years	No	High
1179	male	59	not	High	5.1 to 10 per group of 1000 inhabitants	low	medium	30 - 59 years old	no partner	≤ 8 years of study	≤ 2 minimum wages	Retired or on sick leave	Don't live in the same city that HD treatment	0 - 2 years	Good/Very good	high	Black/Brown	Without habit alcohol consumption	Never smoked	Within the recommended	< 5 years	No	Moderate
1180	female	57	yes	High	up to 5 per group of 1000 inhabitants	low	low	30 - 59 years old	with partner	> 8 a ≤ 11 years of study	≤ 2 minimum wages	With work activity	Lives in the same city that HD treatment	0 - 2 years	Bad/very bad	low	Black/Brown	Without habit alcohol consumption	Former smoker	Absence of practice	< 5 years	No	Moderate
1181	male	46	yes	High	up to 5 per group of 1000 inhabitants	low	low	30 - 59 years old	with partner	≤ 8 years of study	≤ 2 minimum wages	With work activity	Lives in the same city that HD treatment	0 - 2 years	Good/Very good	moderate	Black/Brown	Without habit alcohol consumption	Never smoked	Absence of practice	< 5 years	No	High
1182	male	54	not	High	up to 5 per group of 1000 inhabitants	low	low	30 - 59 years old	with partner	≤ 8 years of study	≤ 2 minimum wages	With work activity	Lives in the same city that HD treatment	above 10 years	Good/Very good	moderate	Black/Brown	Without habit alcohol consumption	Never smoked	Within the recommended	≥ 5 years	No	Moderate
1183	female	44	yes	Medium	up to 5 per group of 1000 inhabitants	high	high	30 - 59 years old	with partner	≤ 8 years of study	≤ 2 minimum wages	With work activity	Don't live in the same city that HD treatment	0 - 2 years	Bad/very bad		Black/Brown	Without habit alcohol consumption	Never smoked	Absence of practice	< 5 years	No	Low
1184	male	59	yes	High	up to 5 per group of 1000 inhabitants	low	low	30 - 59 years old	no partner	≤ 8 years of study	≤ 2 minimum wages	With work activity	Lives in the same city that HD treatment	0 - 2 years	Bad/very bad	moderate	Black/Brown	Without habit alcohol consumption	Never smoked	Below recommended	< 5 years	No	High
1185	male	58	yes	High	5.1 to 10 per group of 1000 inhabitants	low	medium	30 - 59 years old	no partner	≤ 8 years of study	≤ 2 minimum wages	With work activity	Don't live in the same city that HD treatment	3 a 5 anos	Good/Very good	low	Black/Brown	Without habit alcohol consumption	Never smoked	Absence of practice	< 5 years	No	Moderate
1186	male	41	not	Very High	above 10 per 1000 inhabitants	medium	high	30 - 59 years old	with partner	≤ 8 years of study	≤ 2 minimum wages	Retired or on sick leave	Don't live in the same city that HD treatment	0 - 2 years	Good/Very good	moderate	Black/Brown	Without habit alcohol consumption	Former smoker	Absence of practice	< 5 years	No	High
1187	female	43	not	High	up to 5 per group of 1000 inhabitants	low	low	30 - 59 years old	no partner	≤ 8 years of study	≤ 2 minimum wages	With work activity	Lives in the same city that HD treatment	3 a 5 anos	Good/Very good	high	Black/Brown	Without habit alcohol consumption	Never smoked	Absence of practice	< 5 years	Yes	Moderate
1188	female	24	yes	Medium	up to 5 per group of 1000 inhabitants	high	high	19 - 29 years old	no partner	≤ 8 years of study	≤ 2 minimum wages	Not aplicable	Don't live in the same city that HD treatment	3 a 5 anos	Bad/very bad	low	White	Without habit alcohol consumption	Never smoked	Absence of practice	< 5 years	Yes	Low
1189	male	53	yes	Very High	5.1 to 10 per group of 1000 inhabitants	high	high	30 - 59 years old	no partner	> 11 years of study	> 2 minimum wages	With work activity	Don't live in the same city that HD treatment	0 - 2 years	Bad/very bad	low	Black/Brown	Without habit alcohol consumption	Never smoked	Absence of practice	< 5 years	No	Low
1190	female	31	yes	High	up to 5 per group of 1000 inhabitants	high	high	30 - 59 years old	with partner	> 8 a ≤ 11 years of study	≤ 2 minimum wages	Retired or on sick leave	Don't live in the same city that HD treatment	0 - 2 years	Good/Very good	moderate	Black/Brown	Without habit alcohol consumption	Never smoked	Absence of practice	≥ 5 years	Yes	Moderate
1191	male	63	not	High	5.1 to 10 per group of 1000 inhabitants	high	high	60 years old and more	no partner	> 8 a ≤ 11 years of study	> 2 minimum wages	Retired or on sick leave	Don't live in the same city that HD treatment	6 a 10 anos	Bad/very bad	moderate	White	Without habit alcohol consumption	Never smoked	Absence of practice	≥ 5 years	No	Moderate
1192	female	79	yes	Very High	above 10 per 1000 inhabitants	medium	high	60 years old and more	no partner	≤ 8 years of study	> 2 minimum wages	Retired or on sick leave	Don't live in the same city that HD treatment	above 10 years	Bad/very bad	low	Black/Brown	Without habit alcohol consumption	Never smoked	Absence of practice	≥ 5 years	No	Moderate
1193	female	70	yes	Medium	up to 5 per group of 1000 inhabitants	high	high	60 years old and more	no partner	> 8 a ≤ 11 years of study		With work activity	Don't live in the same city that HD treatment	6 a 10 anos	Bad/very bad	high	Black/Brown	Without habit alcohol consumption	Never smoked	Absence of practice	≥ 5 years	No
1194	female	31	yes	Medium	up to 5 per group of 1000 inhabitants	medium	high	30 - 59 years old	no partner	> 8 a ≤ 11 years of study	≤ 2 minimum wages	With work activity	Don't live in the same city that HD treatment	0 - 2 years	Good/Very good	moderate	Black/Brown	Without habit alcohol consumption	Never smoked	Absence of practice	< 5 years	Yes	Moderate
1195	female	56	yes	High	up to 5 per group of 1000 inhabitants	low	low	30 - 59 years old	with partner	> 8 a ≤ 11 years of study	≤ 2 minimum wages	Retired or on sick leave	Lives in the same city that HD treatment	0 - 2 years	Good/Very good	low	Black/Brown	Without habit alcohol consumption	Never smoked	Absence of practice	< 5 years	No	Moderate
1196	female	27	yes	Very High	above 10 per 1000 inhabitants	medium	high	19 - 29 years old	no partner	> 8 a ≤ 11 years of study	≤ 2 minimum wages	Without activity labor paid	Don't live in the same city that HD treatment	3 a 5 anos	Bad/very bad	low	Black/Brown	With habit alcohol consumption	Never smoked	Absence of practice	< 5 years	No	Low
1197	female	44	yes	High	up to 5 per group of 1000 inhabitants	low	low	30 - 59 years old	with partner	≤ 8 years of study	≤ 2 minimum wages	Retired or on sick leave	Lives in the same city that HD treatment	0 - 2 years	Bad/very bad	low	Black/Brown	Without habit alcohol consumption	Never smoked	Absence of practice	< 5 years	No	Low
1198	male	27	not	High	up to 5 per group of 1000 inhabitants	low	low	19 - 29 years old	no partner	> 8 a ≤ 11 years of study	≤ 2 minimum wages	Retired or on sick leave	Lives in the same city that HD treatment	0 - 2 years	Good/Very good	high	Black/Brown	Without habit alcohol consumption	Never smoked	Below recommended	< 5 years	No	Moderate
1199	female	33	not	Medium	up to 5 per group of 1000 inhabitants	high	high	30 - 59 years old	with partner	≤ 8 years of study	> 2 minimum wages	Without activity labor paid	Don't live in the same city that HD treatment	0 - 2 years	Good/Very good	moderate	White	Without habit alcohol consumption	Never smoked	Below recommended	< 5 years	No	Low
1200	male	61	yes	Very High	5.1 to 10 per group of 1000 inhabitants	high	high	60 years old and more	with partner	≤ 8 years of study	> 2 minimum wages	Retired or on sick leave	Don't live in the same city that HD treatment	3 a 5 anos	Good/Very good	high	Black/Brown	Without habit alcohol consumption	Former smoker	Within the recommended	< 5 years	No	Moderate
1201	male	44	not	Very High	5.1 to 10 per group of 1000 inhabitants	high	high	30 - 59 years old	with partner	≤ 8 years of study	≤ 2 minimum wages	With work activity	Don't live in the same city that HD treatment	0 - 2 years	Bad/very bad	high	White	Without habit alcohol consumption	Never smoked	Below recommended	< 5 years	No	Moderate
1202	female	65	not	High	up to 5 per group of 1000 inhabitants	low	low	60 years old and more	with partner	≤ 8 years of study	> 2 minimum wages	Retired or on sick leave	Lives in the same city that HD treatment	0 - 2 years	Good/Very good	low	Black/Brown	Without habit alcohol consumption	Never smoked	Absence of practice	< 5 years	No	Moderate
1203	male	62	yes	High	up to 5 per group of 1000 inhabitants	low	low	60 years old and more	no partner	> 11 years of study	> 2 minimum wages	With work activity	Lives in the same city that HD treatment	3 a 5 anos	Bad/very bad	high	Black/Brown	Without habit alcohol consumption	Never smoked	Absence of practice	< 5 years	No
1204	female	68	yes	High	up to 5 per group of 1000 inhabitants	low	low	60 years old and more	no partner	≤ 8 years of study	> 2 minimum wages	Retired or on sick leave	Lives in the same city that HD treatment	0 - 2 years	Bad/very bad	moderate	White	Without habit alcohol consumption	Never smoked	Absence of practice	< 5 years	No	High
1205	male	54	yes	Very High	5.1 to 10 per group of 1000 inhabitants	high	high	30 - 59 years old	no partner	≤ 8 years of study	≤ 2 minimum wages	With work activity	Don't live in the same city that HD treatment	above 10 years	Bad/very bad	low	Black/Brown	Without habit alcohol consumption	Never smoked	Absence of practice	≥ 5 years	No	High
1206	female	64	yes	High	5.1 to 10 per group of 1000 inhabitants	low	medium	60 years old and more	no partner	≤ 8 years of study	≤ 2 minimum wages	Retired or on sick leave	Don't live in the same city that HD treatment	0 - 2 years	Good/Very good	moderate	Black/Brown	Without habit alcohol consumption	Never smoked	Absence of practice	< 5 years	No	Moderate
1207	female	33	yes	High	up to 5 per group of 1000 inhabitants	low	low	30 - 59 years old	with partner	> 8 a ≤ 11 years of study	> 2 minimum wages	Retired or on sick leave	Lives in the same city that HD treatment	3 a 5 anos	Bad/very bad	low	Black/Brown	Without habit alcohol consumption	Never smoked	Absence of practice	< 5 years	No	Moderate
1208	male	25	not	High	up to 5 per group of 1000 inhabitants	low	low	19 - 29 years old	no partner	> 8 a ≤ 11 years of study	> 2 minimum wages	Retired or on sick leave	Lives in the same city that HD treatment	0 - 2 years	Good/Very good	low	Black/Brown	Without habit alcohol consumption	Former smoker	Within the recommended	< 5 years	No	Low
1209	female	46	yes	High	5.1 to 10 per group of 1000 inhabitants	low	medium	30 - 59 years old	with partner	≤ 8 years of study	≤ 2 minimum wages	Retired or on sick leave	Don't live in the same city that HD treatment	6 a 10 anos	Bad/very bad	high	Black/Brown	Without habit alcohol consumption	Never smoked	Absence of practice	≥ 5 years	No	Low
1210	female	61	not	High	up to 5 per group of 1000 inhabitants	low	low	60 years old and more	no partner	≤ 8 years of study	> 2 minimum wages	With work activity	Lives in the same city that HD treatment	0 - 2 years	Good/Very good	moderate	Black/Brown	Without habit alcohol consumption	Never smoked	Below recommended	< 5 years	No	High
1211	male	59	yes	High	5.1 to 10 per group of 1000 inhabitants	low	medium	30 - 59 years old	with partner	> 8 a ≤ 11 years of study	≤ 2 minimum wages	Retired or on sick leave	Don't live in the same city that HD treatment	0 - 2 years	Good/Very good	moderate	Black/Brown	Without habit alcohol consumption	Former smoker	Within the recommended	< 5 years	No	Moderate
1212	female	50	yes	High	5.1 to 10 per group of 1000 inhabitants	low	medium	30 - 59 years old	no partner	> 8 a ≤ 11 years of study	≤ 2 minimum wages	With work activity	Don't live in the same city that HD treatment	0 - 2 years	Bad/very bad	moderate	Black/Brown	Without habit alcohol consumption	Former smoker	Absence of practice	< 5 years	No	Low
1213	female	51	yes	Very High	above 10 per 1000 inhabitants	medium	high	30 - 59 years old	with partner	≤ 8 years of study	≤ 2 minimum wages	With work activity	Don't live in the same city that HD treatment	0 - 2 years	Bad/very bad	moderate	Black/Brown	Without habit alcohol consumption	Never smoked	Absence of practice	< 5 years	No	Moderate
1214	female	38	yes	High	up to 5 per group of 1000 inhabitants	low	low	30 - 59 years old	no partner	≤ 8 years of study	≤ 2 minimum wages	Without activity labor paid	Lives in the same city that HD treatment	3 a 5 anos	Bad/very bad	low	Black/Brown	Without habit alcohol consumption	Former smoker	Absence of practice	≥ 5 years	No	Moderate
1215	male	42		Very High	5.1 to 10 per group of 1000 inhabitants	high	high	30 - 59 years old	with partner	≤ 8 years of study	≤ 2 minimum wages	Retired or on sick leave	Don't live in the same city that HD treatment	6 a 10 anos	Good/Very good	high	Black/Brown	Without habit alcohol consumption	Never smoked	Within the recommended	≥ 5 years	No	Moderate
1216	male	56	yes	High	up to 5 per group of 1000 inhabitants	high	high	30 - 59 years old	with partner	≤ 8 years of study	≤ 2 minimum wages	Retired or on sick leave	Don't live in the same city that HD treatment	0 - 2 years	Good/Very good	high	Black/Brown	Without habit alcohol consumption	Former smoker	Absence of practice	< 5 years	Yes	Low
1217	male	64	yes	High	5.1 to 10 per group of 1000 inhabitants	low	medium	60 years old and more	with partner	≤ 8 years of study	> 2 minimum wages	Retired or on sick leave	Don't live in the same city that HD treatment	0 - 2 years	Good/Very good	moderate	Black/Brown	Without habit alcohol consumption	Former smoker	Within the recommended	≥ 5 years	No	Low
1218	male	68	yes	High	5.1 to 10 per group of 1000 inhabitants	low	medium	60 years old and more	with partner	≤ 8 years of study	≤ 2 minimum wages	With work activity	Don't live in the same city that HD treatment	0 - 2 years	Bad/very bad	moderate	Black/Brown	Without habit alcohol consumption	Never smoked	Below recommended	< 5 years	No	Low
1219	male	74	yes	High	up to 5 per group of 1000 inhabitants	low	low	60 years old and more	with partner	≤ 8 years of study	> 2 minimum wages	Retired or on sick leave	Lives in the same city that HD treatment	0 - 2 years	Bad/very bad	low	Black/Brown	Without habit alcohol consumption	Never smoked	Below recommended	≥ 5 years	Yes	Moderate
1220	male	68	yes	High	up to 5 per group of 1000 inhabitants	low	low	60 years old and more	with partner	≤ 8 years of study	≤ 2 minimum wages	Retired or on sick leave	Lives in the same city that HD treatment	above 10 years	Bad/very bad	moderate	White	Without habit alcohol consumption	Former smoker	Within the recommended	≥ 5 years	No	High
1221	female	41	yes	High	5.1 to 10 per group of 1000 inhabitants	low	medium	30 - 59 years old	no partner	≤ 8 years of study	≤ 2 minimum wages	Retired or on sick leave	Don't live in the same city that HD treatment	0 - 2 years	Bad/very bad	low	Black/Brown	Without habit alcohol consumption	Never smoked	Below recommended	< 5 years	No	Moderate
1222	male	76	not	Very High	5.1 to 10 per group of 1000 inhabitants	high	high	60 years old and more	with partner	≤ 8 years of study	≤ 2 minimum wages	With work activity	Don't live in the same city that HD treatment	3 a 5 anos	Good/Very good	high	White	Without habit alcohol consumption	Never smoked	Absence of practice	< 5 years	No	Moderate
1223	male	32	yes	High	up to 5 per group of 1000 inhabitants	low	low	30 - 59 years old	with partner	≤ 8 years of study	≤ 2 minimum wages	With work activity	Lives in the same city that HD treatment	above 10 years	Bad/very bad	low	Black/Brown	Without habit alcohol consumption	Smoker Current	Absence of practice	≥ 5 years	No	Moderate
1224	male	50	yes	High	up to 5 per group of 1000 inhabitants	low	low	30 - 59 years old	with partner	≤ 8 years of study	≤ 2 minimum wages	With work activity	Lives in the same city that HD treatment	3 a 5 anos	Good/Very good	moderate	Black/Brown	Without habit alcohol consumption	Former smoker	Absence of practice	≥ 5 years	Yes	Low
1225	male	51	yes	Medium	up to 5 per group of 1000 inhabitants	high	high	30 - 59 years old	no partner	≤ 8 years of study	≤ 2 minimum wages	With work activity	Don't live in the same city that HD treatment	0 - 2 years	Good/Very good		Black/Brown	Without habit alcohol consumption	Smoker Current	Absence of practice	< 5 years	Yes	Low
1226	male	66	yes	High	up to 5 per group of 1000 inhabitants	low	low	60 years old and more	with partner	≤ 8 years of study	> 2 minimum wages	Retired or on sick leave	Lives in the same city that HD treatment	3 a 5 anos	Bad/very bad	moderate	White	Without habit alcohol consumption	Former smoker	Absence of practice	≥ 5 years	Yes	Low
1227	male	44	yes	High	up to 5 per group of 1000 inhabitants	low	low	30 - 59 years old	with partner	> 11 years of study	> 2 minimum wages	With work activity	Lives in the same city that HD treatment	0 - 2 years	Good/Very good		Black/Brown	With habit alcohol consumption	Former smoker	Absence of practice	< 5 years	Yes	Low
1228	male	64	yes	High	up to 5 per group of 1000 inhabitants	low	low	60 years old and more	with partner	> 8 a ≤ 11 years of study	≤ 2 minimum wages	With work activity	Lives in the same city that HD treatment	0 - 2 years	Good/Very good	high	Black/Brown	Without habit alcohol consumption	Never smoked	Absence of practice	< 5 years	No	High
1229	male	46	yes	High	up to 5 per group of 1000 inhabitants	low	low	30 - 59 years old	with partner	≤ 8 years of study	≤ 2 minimum wages	With work activity	Lives in the same city that HD treatment	3 a 5 anos	Good/Very good	moderate	Black/Brown	Without habit alcohol consumption	Former smoker	Absence of practice	≥ 5 years	No	Moderate
1230	male	59	yes	High	up to 5 per group of 1000 inhabitants	low	low	30 - 59 years old	with partner	≤ 8 years of study	≤ 2 minimum wages	With work activity	Lives in the same city that HD treatment	0 - 2 years	Good/Very good	high	Black/Brown	Without habit alcohol consumption	Never smoked	Absence of practice	≥ 5 years	Yes	Moderate
1231	male	56	yes	Very High	above 10 per 1000 inhabitants	medium	high	30 - 59 years old	with partner	> 11 years of study	> 2 minimum wages	Retired or on sick leave	Don't live in the same city that HD treatment	0 - 2 years	Good/Very good	moderate	Black/Brown	Without habit alcohol consumption	Never smoked	Absence of practice	< 5 years	No	Moderate
1232	female	49	yes	High	5.1 to 10 per group of 1000 inhabitants	low	medium	30 - 59 years old	no partner	≤ 8 years of study	≤ 2 minimum wages	Retired or on sick leave	Don't live in the same city that HD treatment	0 - 2 years	Bad/very bad	high	Black/Brown	Without habit alcohol consumption	Never smoked	Absence of practice	< 5 years	No	Moderate
1233	male	62	not	High	up to 5 per group of 1000 inhabitants	low	low	60 years old and more	with partner	≤ 8 years of study	≤ 2 minimum wages	Retired or on sick leave	Lives in the same city that HD treatment	0 - 2 years	Good/Very good	high	Black/Brown	Without habit alcohol consumption	Former smoker	Absence of practice	< 5 years	Yes	Low
1234	male	44	yes	Very High	5.1 to 10 per group of 1000 inhabitants	high	high	30 - 59 years old	no partner	≤ 8 years of study	≤ 2 minimum wages	Retired or on sick leave	Don't live in the same city that HD treatment	0 - 2 years	Bad/very bad	low	Black/Brown	Without habit alcohol consumption	Former smoker	Absence of practice	< 5 years	No	Low
1235	female	64	yes	High	up to 5 per group of 1000 inhabitants	low	low	60 years old and more	with partner	≤ 8 years of study	> 2 minimum wages	Retired or on sick leave	Lives in the same city that HD treatment	0 - 2 years	Good/Very good	high	Black/Brown	Without habit alcohol consumption	Never smoked	Absence of practice	< 5 years	Yes	Moderate
1236	male	30	yes	High	5.1 to 10 per group of 1000 inhabitants	high	high	30 - 59 years old	no partner	≤ 8 years of study	≤ 2 minimum wages	With work activity	Don't live in the same city that HD treatment	above 10 years	Bad/very bad	moderate	Black/Brown	Without habit alcohol consumption	Never smoked	Below recommended	≥ 5 years	No	Low
1237	male	36	yes	Very High	above 10 per 1000 inhabitants	medium	high	30 - 59 years old	with partner	≤ 8 years of study	≤ 2 minimum wages	With work activity	Don't live in the same city that HD treatment		Bad/very bad	moderate	Black/Brown	Without habit alcohol consumption	Former smoker	Absence of practice	≥ 5 years	No	Moderate
1238	female	51	not	High	up to 5 per group of 1000 inhabitants	low	low	30 - 59 years old	no partner	> 8 a ≤ 11 years of study	> 2 minimum wages	With work activity	Lives in the same city that HD treatment	0 - 2 years	Good/Very good	high	White	Without habit alcohol consumption	Smoker Current	Absence of practice	< 5 years	Yes	Moderate
1239	female	66	not	High	5.1 to 10 per group of 1000 inhabitants	low	medium	60 years old and more	no partner	> 8 a ≤ 11 years of study	≤ 2 minimum wages	Retired or on sick leave	Don't live in the same city that HD treatment	0 - 2 years	Good/Very good	moderate	Black/Brown	Without habit alcohol consumption	Never smoked	Absence of practice	< 5 years	Yes	Moderate
1240	female	56	not	High	up to 5 per group of 1000 inhabitants	low	low	30 - 59 years old	with partner	≤ 8 years of study	≤ 2 minimum wages	Without activity labor paid	Lives in the same city that HD treatment	0 - 2 years	Good/Very good	moderate	White	Without habit alcohol consumption	Smoker Current	Absence of practice	< 5 years	Yes
1241	female	62	yes	Very High	above 10 per 1000 inhabitants	medium	high	60 years old and more	no partner	≤ 8 years of study	≤ 2 minimum wages	Retired or on sick leave	Don't live in the same city that HD treatment	0 - 2 years	Good/Very good	high	Black/Brown	Without habit alcohol consumption	Former smoker	Absence of practice	< 5 years	No
1242	male	68	yes	High	up to 5 per group of 1000 inhabitants	low	low	60 years old and more	with partner	≤ 8 years of study	≤ 2 minimum wages	Retired or on sick leave	Lives in the same city that HD treatment	0 - 2 years	Bad/very bad	low	Black/Brown	Without habit alcohol consumption	Former smoker	Absence of practice	< 5 years	No
1243	female	66	yes	High	up to 5 per group of 1000 inhabitants	low	low	60 years old and more	no partner	≤ 8 years of study	≤ 2 minimum wages	With work activity	Lives in the same city that HD treatment	0 - 2 years	Good/Very good	moderate	Black/Brown	Without habit alcohol consumption	Former smoker	Absence of practice	< 5 years	No	Moderate
1244	male	67	yes	High	up to 5 per group of 1000 inhabitants	low	low	60 years old and more	no partner	> 8 a ≤ 11 years of study	> 2 minimum wages	Retired or on sick leave	Lives in the same city that HD treatment	3 a 5 anos	Good/Very good	high	Black/Brown	With habit alcohol consumption	Former smoker	Absence of practice	< 5 years	No	Moderate
1245	male	53	yes	Medium	up to 5 per group of 1000 inhabitants	high	high	30 - 59 years old	with partner	≤ 8 years of study	≤ 2 minimum wages	Retired or on sick leave	Don't live in the same city that HD treatment	0 - 2 years	Bad/very bad	high	Black/Brown	Without habit alcohol consumption	Never smoked	Absence of practice	< 5 years	No	Moderate
1246	female	66	yes	High	5.1 to 10 per group of 1000 inhabitants	low	medium	60 years old and more	no partner	≤ 8 years of study	> 2 minimum wages	Retired or on sick leave	Don't live in the same city that HD treatment	0 - 2 years	Bad/very bad	low	Black/Brown	Without habit alcohol consumption	Former smoker	Absence of practice	< 5 years	No	Low
1247	male	80	yes	High	up to 5 per group of 1000 inhabitants	low	low	60 years old and more	with partner	≤ 8 years of study	≤ 2 minimum wages	Retired or on sick leave	Lives in the same city that HD treatment	0 - 2 years	Bad/very bad	low	Black/Brown	Without habit alcohol consumption	Never smoked	Absence of practice	< 5 years	No	Moderate
1248	male	68	yes	Medium	up to 5 per group of 1000 inhabitants	high	high	60 years old and more	with partner	≤ 8 years of study	> 2 minimum wages	Retired or on sick leave	Don't live in the same city that HD treatment	0 - 2 years	Good/Very good	high	Black/Brown	Without habit alcohol consumption	Never smoked	Absence of practice	< 5 years	Yes	Low
1249	male	62	yes	High	up to 5 per group of 1000 inhabitants	low	low	60 years old and more	with partner	> 11 years of study	> 2 minimum wages	Retired or on sick leave	Lives in the same city that HD treatment	6 a 10 anos	Good/Very good	high	White	Without habit alcohol consumption	Never smoked	Absence of practice	≥ 5 years	No
1250	male	59	yes	High	up to 5 per group of 1000 inhabitants	low	low	30 - 59 years old	with partner	≤ 8 years of study	> 2 minimum wages	With work activity	Lives in the same city that HD treatment	0 - 2 years	Good/Very good	high	Black/Brown	Without habit alcohol consumption	Never smoked	Absence of practice	< 5 years	No	High
1251	female	67	yes	High	up to 5 per group of 1000 inhabitants	low	low	60 years old and more	with partner	≤ 8 years of study	≤ 2 minimum wages	Retired or on sick leave	Lives in the same city that HD treatment	0 - 2 years	Good/Very good	moderate	Black/Brown	Without habit alcohol consumption	Former smoker	Absence of practice	< 5 years	No	Low
1252	female	64	yes	High	up to 5 per group of 1000 inhabitants	low	low	60 years old and more	no partner	≤ 8 years of study	≤ 2 minimum wages	Retired or on sick leave	Lives in the same city that HD treatment	3 a 5 anos	Bad/very bad	high	White	Without habit alcohol consumption	Smoker Current	Absence of practice	< 5 years	Yes
1253	female	61	yes	Very High	above 10 per 1000 inhabitants	medium	high	60 years old and more	no partner	≤ 8 years of study	≤ 2 minimum wages	Without activity labor paid	Don't live in the same city that HD treatment	6 a 10 anos	Bad/very bad	low	Black/Brown	Without habit alcohol consumption	Former smoker	Absence of practice	≥ 5 years	No	Low
1254	male	40	yes	High	up to 5 per group of 1000 inhabitants	low	low	30 - 59 years old	with partner	≤ 8 years of study	≤ 2 minimum wages	With work activity	Lives in the same city that HD treatment	3 a 5 anos	Bad/very bad	low	Black/Brown	Without habit alcohol consumption	Never smoked	Absence of practice	≥ 5 years	No	Low
1255	male	50	yes	High	up to 5 per group of 1000 inhabitants	low	low	30 - 59 years old	no partner	≤ 8 years of study	≤ 2 minimum wages	Retired or on sick leave	Lives in the same city that HD treatment	0 - 2 years	Bad/very bad	low	Black/Brown	Without habit alcohol consumption	Former smoker	Absence of practice	< 5 years	No	Moderate
1256	female	50	yes	High	5.1 to 10 per group of 1000 inhabitants	low	medium	30 - 59 years old	with partner	≤ 8 years of study	≤ 2 minimum wages	Retired or on sick leave	Don't live in the same city that HD treatment	0 - 2 years	Bad/very bad	low	Black/Brown	Without habit alcohol consumption	Former smoker	Absence of practice	< 5 years	No	Low
1257	male	62	yes	High	up to 5 per group of 1000 inhabitants	low	low	60 years old and more	no partner	≤ 8 years of study	> 2 minimum wages	Retired or on sick leave	Lives in the same city that HD treatment		Good/Very good	high	White	Without habit alcohol consumption	Never smoked	Absence of practice	≥ 5 years	Yes	Moderate
1258	male	61	yes	Very High	5.1 to 10 per group of 1000 inhabitants	high	high	60 years old and more	no partner	≤ 8 years of study	≤ 2 minimum wages	With work activity	Don't live in the same city that HD treatment		Good/Very good	moderate	Black/Brown	Without habit alcohol consumption	Former smoker	Absence of practice	< 5 years	No	Low
1259	male	53	yes	High	up to 5 per group of 1000 inhabitants	low	low	30 - 59 years old	with partner	≤ 8 years of study	≤ 2 minimum wages	Retired or on sick leave	Lives in the same city that HD treatment	6 a 10 anos	Good/Very good	high	Black/Brown	Without habit alcohol consumption	Never smoked	Absence of practice	≥ 5 years	No	Moderate
1260	female	41	yes	High	up to 5 per group of 1000 inhabitants	low	low	30 - 59 years old	no partner	≤ 8 years of study	≤ 2 minimum wages	With work activity	Lives in the same city that HD treatment	0 - 2 years	Good/Very good	moderate	Black/Brown	Without habit alcohol consumption	Former smoker	Absence of practice	< 5 years	Yes	Low
1261	male	78	yes	Medium	up to 5 per group of 1000 inhabitants	high	high	60 years old and more	with partner	≤ 8 years of study	≤ 2 minimum wages	With work activity	Don't live in the same city that HD treatment	3 a 5 anos	Good/Very good	high	Black/Brown	Without habit alcohol consumption	Former smoker	Absence of practice	< 5 years	No
1262	male	64	yes	High	up to 5 per group of 1000 inhabitants	low	low	60 years old and more	no partner	> 8 a ≤ 11 years of study	> 2 minimum wages	Retired or on sick leave	Lives in the same city that HD treatment	above 10 years	Good/Very good	high	White	Without habit alcohol consumption	Smoker Current	Below recommended	≥ 5 years	No
1263	female	62	yes	High	up to 5 per group of 1000 inhabitants	low	low	60 years old and more	no partner	≤ 8 years of study	≤ 2 minimum wages	With work activity	Lives in the same city that HD treatment	0 - 2 years	Bad/very bad	low	Black/Brown	Without habit alcohol consumption	Never smoked	Absence of practice	< 5 years	No	Low
1264	male	58	yes	Very High	5.1 to 10 per group of 1000 inhabitants	high	high	30 - 59 years old	with partner	> 11 years of study	> 2 minimum wages	Retired or on sick leave	Don't live in the same city that HD treatment	6 a 10 anos	Good/Very good	moderate	White	Without habit alcohol consumption	Smoker Current	Within the recommended	≥ 5 years	Yes	Low
1265	female	57	yes	High	up to 5 per group of 1000 inhabitants	low	low	30 - 59 years old	with partner	≤ 8 years of study	≤ 2 minimum wages	With work activity	Lives in the same city that HD treatment	0 - 2 years	Good/Very good	low	Black/Brown	Without habit alcohol consumption	Never smoked	Absence of practice	< 5 years	No
1266	female	50	yes	High	up to 5 per group of 1000 inhabitants	low	low	30 - 59 years old	with partner	≤ 8 years of study	≤ 2 minimum wages	With work activity	Lives in the same city that HD treatment	0 - 2 years	Bad/very bad	moderate	Black/Brown	Without habit alcohol consumption	Never smoked	Absence of practice	< 5 years	No
1267	male	37	yes	High	5.1 to 10 per group of 1000 inhabitants	low	medium	30 - 59 years old	with partner	> 11 years of study	> 2 minimum wages	Retired or on sick leave	Don't live in the same city that HD treatment	6 a 10 anos	Bad/very bad	high	Black/Brown	Without habit alcohol consumption	Never smoked	Absence of practice	≥ 5 years	No
1268	male	50	yes	Medium	up to 5 per group of 1000 inhabitants	medium	high	30 - 59 years old	with partner	≤ 8 years of study	≤ 2 minimum wages	With work activity	Don't live in the same city that HD treatment	3 a 5 anos	Good/Very good	high	White	With habit alcohol consumption	Never smoked	Within the recommended	≥ 5 years	No	Low
1269	female	62	yes	High	up to 5 per group of 1000 inhabitants	low	low	60 years old and more	with partner	≤ 8 years of study		Without activity labor paid	Lives in the same city that HD treatment	0 - 2 years	Bad/very bad	moderate	Black/Brown	Without habit alcohol consumption	Former smoker	Absence of practice	< 5 years	No	Moderate
1270	male	52	not	High	5.1 to 10 per group of 1000 inhabitants	low	medium	30 - 59 years old	with partner	≤ 8 years of study	≤ 2 minimum wages	With work activity	Don't live in the same city that HD treatment	3 a 5 anos	Good/Very good	moderate	Black/Brown	Without habit alcohol consumption	Former smoker	Absence of practice	< 5 years	No	Moderate
1271	male	35	yes	Medium	up to 5 per group of 1000 inhabitants	high	high	30 - 59 years old	no partner	≤ 8 years of study	≤ 2 minimum wages	Retired or on sick leave	Don't live in the same city that HD treatment	above 10 years	Good/Very good	high	Black/Brown	With habit alcohol consumption	Smoker Current	Below recommended	≥ 5 years	No	Moderate
1272	female	68	not	High	up to 5 per group of 1000 inhabitants	low	low	60 years old and more	no partner	≤ 8 years of study	> 2 minimum wages	Retired or on sick leave	Lives in the same city that HD treatment	0 - 2 years	Good/Very good	low	Black/Brown	Without habit alcohol consumption	Never smoked	Absence of practice	< 5 years	No	Moderate
1273	female	66	yes	High	up to 5 per group of 1000 inhabitants	medium	medium	60 years old and more	no partner	≤ 8 years of study	≤ 2 minimum wages	Retired or on sick leave	Lives in the same city that HD treatment	0 - 2 years	Good/Very good	moderate	White	Without habit alcohol consumption	Never smoked	Absence of practice	< 5 years	No	High
1274	male	69	not	High	up to 5 per group of 1000 inhabitants	medium	medium	60 years old and more	with partner	≤ 8 years of study	≤ 2 minimum wages	With work activity	Lives in the same city that HD treatment	3 a 5 anos	Good/Very good	high	White	Without habit alcohol consumption	Former smoker	Absence of practice	≥ 5 years	No	Moderate
1275	male	69	yes	High	up to 5 per group of 1000 inhabitants	medium	medium	60 years old and more	with partner	≤ 8 years of study	> 2 minimum wages	Retired or on sick leave	Lives in the same city that HD treatment	6 a 10 anos	Bad/very bad	low	Black/Brown	Without habit alcohol consumption	Former smoker	Absence of practice	≥ 5 years	No	Moderate
1276	female	80	yes	High	up to 5 per group of 1000 inhabitants	high	high	60 years old and more	no partner	≤ 8 years of study	≤ 2 minimum wages	Retired or on sick leave	Don't live in the same city that HD treatment	3 a 5 anos	Bad/very bad	moderate	Black/Brown	Without habit alcohol consumption	Former smoker	Absence of practice	< 5 years	No	Low
1277	female	78	yes	High	up to 5 per group of 1000 inhabitants	high	high	60 years old and more	no partner	≤ 8 years of study	> 2 minimum wages	Retired or on sick leave	Don't live in the same city that HD treatment	6 a 10 anos	Bad/very bad	moderate	White	Without habit alcohol consumption	Former smoker	Absence of practice	≥ 5 years	Yes	Low
1278	male	21	not	High	up to 5 per group of 1000 inhabitants	medium	medium	19 - 29 years old	no partner	> 8 a ≤ 11 years of study		Without activity labor paid	Lives in the same city that HD treatment	0 - 2 years	Good/Very good	moderate	Black/Brown	Without habit alcohol consumption	Never smoked	Below recommended	< 5 years	No	Moderate
1279	female	54	yes	High	up to 5 per group of 1000 inhabitants	medium	medium	30 - 59 years old	no partner	> 11 years of study	≤ 2 minimum wages	Retired or on sick leave	Lives in the same city that HD treatment	0 - 2 years	Bad/very bad	moderate	White	Without habit alcohol consumption	Never smoked	Absence of practice	< 5 years	Yes	High
1280	female	75	yes	High	up to 5 per group of 1000 inhabitants	medium	medium	60 years old and more	no partner	≤ 8 years of study	≤ 2 minimum wages	Without activity labor paid	Lives in the same city that HD treatment	3 a 5 anos	Good/Very good	moderate	Black/Brown	Without habit alcohol consumption	Never smoked	Absence of practice	< 5 years	Yes	Moderate
1281	female	59	yes	High	up to 5 per group of 1000 inhabitants	medium	medium	30 - 59 years old	with partner	≤ 8 years of study	≤ 2 minimum wages	Retired or on sick leave	Lives in the same city that HD treatment	0 - 2 years	Good/Very good	high	Black/Brown	Without habit alcohol consumption	Former smoker	Absence of practice	< 5 years	No	Moderate
1282	male	68	yes	High	up to 5 per group of 1000 inhabitants	medium	medium	60 years old and more	no partner	> 8 a ≤ 11 years of study	≤ 2 minimum wages	With work activity	Lives in the same city that HD treatment	6 a 10 anos	Good/Very good	moderate	Black/Brown	Without habit alcohol consumption	Never smoked	Below recommended	≥ 5 years	Yes	Low
1283	female	55	not	High	up to 5 per group of 1000 inhabitants	medium	medium	30 - 59 years old	no partner	≤ 8 years of study	> 2 minimum wages	With work activity	Lives in the same city that HD treatment	3 a 5 anos	Good/Very good	moderate	Black/Brown	Without habit alcohol consumption	Former smoker	Absence of practice	≥ 5 years	No	Moderate
1284	male	49	yes	High	up to 5 per group of 1000 inhabitants	medium	medium	30 - 59 years old	with partner	> 8 a ≤ 11 years of study	> 2 minimum wages	Retired or on sick leave	Lives in the same city that HD treatment	above 10 years	Good/Very good	low	Black/Brown	Without habit alcohol consumption	Never smoked	Absence of practice	≥ 5 years	No	High
1285	male	30		High	up to 5 per group of 1000 inhabitants	medium	medium	30 - 59 years old	no partner	≤ 8 years of study	≤ 2 minimum wages	Retired or on sick leave	Lives in the same city that HD treatment	3 a 5 anos	Good/Very good	low	Black/Brown	Without habit alcohol consumption	Never smoked	Absence of practice	< 5 years	No
1286	male	29	not	High	up to 5 per group of 1000 inhabitants	high	high	19 - 29 years old	no partner	≤ 8 years of study	≤ 2 minimum wages	With work activity	Don't live in the same city that HD treatment	above 10 years	Good/Very good	moderate	Black/Brown	Without habit alcohol consumption	Never smoked	Within the recommended	< 5 years	No	Moderate
1287	male	20	not	High	up to 5 per group of 1000 inhabitants	medium	medium	19 - 29 years old	no partner	> 8 a ≤ 11 years of study	≤ 2 minimum wages	With work activity	Lives in the same city that HD treatment	0 - 2 years	Bad/very bad	low	Black/Brown	Without habit alcohol consumption	Never smoked	Within the recommended	≥ 5 years	Yes	High
1288	female	52	yes	High	up to 5 per group of 1000 inhabitants	medium	medium	30 - 59 years old	no partner	> 8 a ≤ 11 years of study	≤ 2 minimum wages	With work activity	Lives in the same city that HD treatment	0 - 2 years	Good/Very good	moderate	Black/Brown	Without habit alcohol consumption	Never smoked	Absence of practice	< 5 years	Yes	Moderate
1289	male	68	yes	High	up to 5 per group of 1000 inhabitants	medium	medium	60 years old and more	with partner	> 11 years of study	> 2 minimum wages	Retired or on sick leave	Lives in the same city that HD treatment	0 - 2 years	Good/Very good	moderate	White	Without habit alcohol consumption	Never smoked	Within the recommended	< 5 years	No	Moderate
1290	female	76	yes	High	up to 5 per group of 1000 inhabitants	medium	medium	60 years old and more	with partner	> 11 years of study	> 2 minimum wages	Retired or on sick leave	Lives in the same city that HD treatment	0 - 2 years	Good/Very good	moderate	Black/Brown	Without habit alcohol consumption	Never smoked	Absence of practice	< 5 years	No	Moderate
1291	male	66	yes	High	up to 5 per group of 1000 inhabitants	high	high	60 years old and more	with partner	> 8 a ≤ 11 years of study	≤ 2 minimum wages	Retired or on sick leave	Don't live in the same city that HD treatment	0 - 2 years	Good/Very good	moderate	White	Without habit alcohol consumption	Never smoked	Absence of practice	< 5 years	No	Moderate
1292	female	44	not	High	up to 5 per group of 1000 inhabitants	high	high	30 - 59 years old	with partner	≤ 8 years of study	≤ 2 minimum wages	Retired or on sick leave	Don't live in the same city that HD treatment	3 a 5 anos	Good/Very good	low	Black/Brown	Without habit alcohol consumption	Never smoked	Absence of practice	≥ 5 years	Yes	Moderate
1293	female	74	yes	High	up to 5 per group of 1000 inhabitants	medium	medium	60 years old and more	no partner	≤ 8 years of study	> 2 minimum wages	Retired or on sick leave	Lives in the same city that HD treatment	3 a 5 anos	Good/Very good	high	White	Without habit alcohol consumption	Former smoker	Below recommended	≥ 5 years	No	High
1294	male	63	yes	High	up to 5 per group of 1000 inhabitants	medium	medium	60 years old and more	with partner	≤ 8 years of study	> 2 minimum wages	Retired or on sick leave	Lives in the same city that HD treatment	3 a 5 anos	Good/Very good	high	Black/Brown	Without habit alcohol consumption	Never smoked	Below recommended	≥ 5 years	No	High
1295	female	53	yes	High	up to 5 per group of 1000 inhabitants	medium	medium	30 - 59 years old	no partner	≤ 8 years of study	> 2 minimum wages	Retired or on sick leave	Lives in the same city that HD treatment	6 a 10 anos	Bad/very bad	moderate	White	Without habit alcohol consumption	Never smoked	Below recommended	≥ 5 years	No
1296	male	53	yes	High	up to 5 per group of 1000 inhabitants	medium	medium	30 - 59 years old	no partner	> 8 a ≤ 11 years of study	> 2 minimum wages	With work activity	Lives in the same city that HD treatment	0 - 2 years	Good/Very good		White	Without habit alcohol consumption	Never smoked	Below recommended	< 5 years	No	High
1297	male	52	yes	High	up to 5 per group of 1000 inhabitants	high	high	30 - 59 years old	with partner	> 8 a ≤ 11 years of study	> 2 minimum wages	With work activity	Don't live in the same city that HD treatment	0 - 2 years	Bad/very bad	moderate	Black/Brown	Without habit alcohol consumption	Never smoked	Absence of practice	< 5 years	Yes	Low
1298	male	44	yes	High	up to 5 per group of 1000 inhabitants	medium	medium	30 - 59 years old	no partner	≤ 8 years of study	> 2 minimum wages	With work activity	Lives in the same city that HD treatment	0 - 2 years	Good/Very good	moderate	Black/Brown	Without habit alcohol consumption	Former smoker	Absence of practice	< 5 years	No	High
1299	female	42	yes	High	up to 5 per group of 1000 inhabitants	high	high	30 - 59 years old	with partner	≤ 8 years of study	> 2 minimum wages	Retired or on sick leave	Don't live in the same city that HD treatment	6 a 10 anos	Good/Very good	high	Black/Brown	Without habit alcohol consumption	Never smoked	Within the recommended	≥ 5 years	No	Low
1300	male	23	not	High	up to 5 per group of 1000 inhabitants	medium	medium	19 - 29 years old	no partner	≤ 8 years of study	> 2 minimum wages	With work activity	Lives in the same city that HD treatment	3 a 5 anos	Good/Very good	moderate	White	Without habit alcohol consumption	Never smoked	Absence of practice	< 5 years	No	Moderate
1301	male	61	not	High	up to 5 per group of 1000 inhabitants	medium	medium	60 years old and more	with partner	> 11 years of study	> 2 minimum wages	With work activity	Lives in the same city that HD treatment	6 a 10 anos	Good/Very good	high	Black/Brown	With habit alcohol consumption	Former smoker	Below recommended	≥ 5 years	Yes	Moderate
1302	male	56	yes	High	up to 5 per group of 1000 inhabitants	medium	medium	30 - 59 years old	with partner	> 8 a ≤ 11 years of study	> 2 minimum wages	With work activity	Lives in the same city that HD treatment	3 a 5 anos	Good/Very good	high	Black/Brown	Without habit alcohol consumption	Never smoked	Absence of practice	≥ 5 years	Yes	High
1303	male	31	not	High	up to 5 per group of 1000 inhabitants	medium	medium	30 - 59 years old	no partner	≤ 8 years of study	≤ 2 minimum wages	With work activity	Lives in the same city that HD treatment	0 - 2 years	Good/Very good	moderate	Black/Brown	With habit alcohol consumption	Smoker Current	Absence of practice	< 5 years	No	High
1304	male	42	yes	High	up to 5 per group of 1000 inhabitants	medium	medium	30 - 59 years old	with partner	≤ 8 years of study	≤ 2 minimum wages	Retired or on sick leave	Lives in the same city that HD treatment	6 a 10 anos	Good/Very good	moderate	Black/Brown	Without habit alcohol consumption	Never smoked	Below recommended	≥ 5 years	No	Low
1305	male	57	yes	Medium	up to 5 per group of 1000 inhabitants	high	high	30 - 59 years old	no partner	≤ 8 years of study	> 2 minimum wages	Without activity labor paid	Don't live in the same city that HD treatment	0 - 2 years	Good/Very good	high	Black/Brown	Without habit alcohol consumption	Former smoker	Absence of practice	< 5 years	Yes	Low
1306	male	57	yes	High	up to 5 per group of 1000 inhabitants	medium	medium	30 - 59 years old	with partner	≤ 8 years of study	> 2 minimum wages	With work activity	Lives in the same city that HD treatment	3 a 5 anos	Good/Very good	moderate	White	Without habit alcohol consumption	Former smoker	Absence of practice	≥ 5 years	No	High
1307	female	63	not	High	up to 5 per group of 1000 inhabitants	medium	medium	60 years old and more	no partner	> 8 a ≤ 11 years of study	> 2 minimum wages	Retired or on sick leave	Lives in the same city that HD treatment	3 a 5 anos	Good/Very good	high	White	Without habit alcohol consumption	Never smoked	Absence of practice	< 5 years	No	Moderate
1308	male	60	yes	High	up to 5 per group of 1000 inhabitants	medium	medium	60 years old and more	with partner	≤ 8 years of study	> 2 minimum wages	Retired or on sick leave	Lives in the same city that HD treatment	3 a 5 anos	Good/Very good	high	Black/Brown	Without habit alcohol consumption	Never smoked	Absence of practice	< 5 years	Yes
1309	female	76	yes	High	up to 5 per group of 1000 inhabitants	medium	medium	60 years old and more	with partner	> 8 a ≤ 11 years of study	≤ 2 minimum wages	Retired or on sick leave	Lives in the same city that HD treatment	0 - 2 years	Good/Very good	moderate	White	Without habit alcohol consumption	Never smoked	Absence of practice	< 5 years	No	Moderate
1310	male	64	yes	High	up to 5 per group of 1000 inhabitants	medium	medium	60 years old and more	no partner	≤ 8 years of study	≤ 2 minimum wages	With work activity	Lives in the same city that HD treatment	6 a 10 anos	Good/Very good	moderate	White	Without habit alcohol consumption	Former smoker	Absence of practice	≥ 5 years	No	High
1311	female	28	yes	High	up to 5 per group of 1000 inhabitants	medium	medium	19 - 29 years old	with partner	> 8 a ≤ 11 years of study	≤ 2 minimum wages	With work activity	Lives in the same city that HD treatment	6 a 10 anos	Bad/very bad	low	Black/Brown	With habit alcohol consumption	Smoker Current	Absence of practice	≥ 5 years	No	Moderate
1312	male	55	yes	High	up to 5 per group of 1000 inhabitants	medium	medium	30 - 59 years old	no partner	> 11 years of study	≤ 2 minimum wages	With work activity	Lives in the same city that HD treatment	6 a 10 anos	Good/Very good	high	Black/Brown	Without habit alcohol consumption	Former smoker	Below recommended	≥ 5 years	No
1313	male	47	yes	High	up to 5 per group of 1000 inhabitants	medium	medium	30 - 59 years old	no partner	≤ 8 years of study	≤ 2 minimum wages	With work activity	Lives in the same city that HD treatment		Good/Very good	high	Black/Brown	With habit alcohol consumption	Never smoked	Within the recommended	< 5 years	No	High
1314	female	55	yes	High	up to 5 per group of 1000 inhabitants	medium	medium	30 - 59 years old	no partner	> 8 a ≤ 11 years of study	> 2 minimum wages	Retired or on sick leave	Lives in the same city that HD treatment	3 a 5 anos	Good/Very good	moderate	Black/Brown	Without habit alcohol consumption	Former smoker	Absence of practice	< 5 years	No	Low
1315	female	35	yes	High	up to 5 per group of 1000 inhabitants	high	high	30 - 59 years old	no partner	> 8 a ≤ 11 years of study	≤ 2 minimum wages	Without activity labor paid	Don't live in the same city that HD treatment	6 a 10 anos	Good/Very good	low	Black/Brown	With habit alcohol consumption	Smoker Current	Absence of practice	≥ 5 years	No	Moderate
1316	male	60	yes	High	up to 5 per group of 1000 inhabitants	high	high	60 years old and more	with partner	> 8 a ≤ 11 years of study	> 2 minimum wages	Retired or on sick leave	Don't live in the same city that HD treatment	6 a 10 anos	Good/Very good	high	White	Without habit alcohol consumption	Never smoked	Absence of practice	≥ 5 years	No	Low
1317	female	28	yes	High	up to 5 per group of 1000 inhabitants	medium	medium	19 - 29 years old	with partner	> 8 a ≤ 11 years of study	> 2 minimum wages	Retired or on sick leave	Lives in the same city that HD treatment	6 a 10 anos	Bad/very bad	moderate	White	Without habit alcohol consumption	Former smoker	Below recommended	≥ 5 years	No
1318	male	39	not	High	up to 5 per group of 1000 inhabitants	medium	medium	30 - 59 years old	no partner	> 8 a ≤ 11 years of study	≤ 2 minimum wages	With work activity	Lives in the same city that HD treatment	6 a 10 anos	Bad/very bad	low	Black/Brown	Without habit alcohol consumption	Never smoked	Absence of practice	≥ 5 years	Yes	Low
1319	male	67	not	High	up to 5 per group of 1000 inhabitants	medium	medium	60 years old and more	with partner	> 8 a ≤ 11 years of study	> 2 minimum wages	With work activity	Lives in the same city that HD treatment	0 - 2 years	Good/Very good	high	White	Without habit alcohol consumption	Former smoker	Within the recommended	< 5 years	Yes	High
1320	male	63	not	High	up to 5 per group of 1000 inhabitants	high	high	60 years old and more	with partner	≤ 8 years of study	≤ 2 minimum wages	Retired or on sick leave	Don't live in the same city that HD treatment	3 a 5 anos	Bad/very bad	high	Black/Brown	Without habit alcohol consumption	Smoker Current	Absence of practice	< 5 years	No	Moderate
1321	female	61	not	High	up to 5 per group of 1000 inhabitants	medium	medium	60 years old and more	with partner	≤ 8 years of study	≤ 2 minimum wages	Retired or on sick leave	Lives in the same city that HD treatment	above 10 years	Bad/very bad	moderate	Black/Brown	Without habit alcohol consumption	Former smoker	Absence of practice	≥ 5 years	No
1322	male	70	yes	High	up to 5 per group of 1000 inhabitants	medium	medium	60 years old and more	with partner	≤ 8 years of study	≤ 2 minimum wages	Retired or on sick leave	Lives in the same city that HD treatment	6 a 10 anos	Good/Very good	low	Black/Brown	Without habit alcohol consumption	Former smoker	Absence of practice	≥ 5 years	No
1323	female	49	yes	High	up to 5 per group of 1000 inhabitants	medium	medium	30 - 59 years old	no partner	≤ 8 years of study	≤ 2 minimum wages	Retired or on sick leave	Lives in the same city that HD treatment	3 a 5 anos	Good/Very good	moderate	Black/Brown	Without habit alcohol consumption	Never smoked	Within the recommended	< 5 years	No
1324	female	75	yes	High	up to 5 per group of 1000 inhabitants	medium	medium	60 years old and more	no partner	≤ 8 years of study	≤ 2 minimum wages	Retired or on sick leave	Lives in the same city that HD treatment	0 - 2 years	Bad/very bad	moderate	White	Without habit alcohol consumption	Never smoked	Absence of practice	< 5 years	No
1325	female	41	yes	High	up to 5 per group of 1000 inhabitants	medium	medium	30 - 59 years old	with partner	> 8 a ≤ 11 years of study	≤ 2 minimum wages	With work activity	Lives in the same city that HD treatment	0 - 2 years	Bad/very bad	moderate	Black/Brown	Without habit alcohol consumption	Never smoked	Absence of practice	< 5 years	No	Low
1326	male	57	yes	High	up to 5 per group of 1000 inhabitants	medium	medium	30 - 59 years old	with partner	≤ 8 years of study	≤ 2 minimum wages	Retired or on sick leave	Lives in the same city that HD treatment	6 a 10 anos	Good/Very good	low	Black/Brown	Without habit alcohol consumption	Former smoker	Absence of practice	≥ 5 years	No	Moderate
1327	female	55	yes	High	up to 5 per group of 1000 inhabitants	medium	medium	30 - 59 years old	no partner	≤ 8 years of study	≤ 2 minimum wages	Retired or on sick leave	Lives in the same city that HD treatment	6 a 10 anos	Good/Very good	moderate	Black/Brown	Without habit alcohol consumption	Never smoked	Absence of practice	≥ 5 years	No	High
1328	male	43	yes	High	up to 5 per group of 1000 inhabitants	medium	medium	30 - 59 years old	with partner	> 8 a ≤ 11 years of study	> 2 minimum wages	With work activity	Lives in the same city that HD treatment	above 10 years	Good/Very good	low	Black/Brown	Without habit alcohol consumption	Never smoked	Absence of practice	≥ 5 years	Yes	Moderate
1329	male	70		High	up to 5 per group of 1000 inhabitants	medium	medium	60 years old and more	with partner	> 8 a ≤ 11 years of study	≤ 2 minimum wages	Retired or on sick leave	Lives in the same city that HD treatment	3 a 5 anos	Good/Very good	moderate	Black/Brown	Without habit alcohol consumption	Never smoked	Absence of practice	< 5 years	No	High
1330	female	78	yes	High	up to 5 per group of 1000 inhabitants	high	high	60 years old and more	no partner	> 11 years of study	≤ 2 minimum wages	Retired or on sick leave	Don't live in the same city that HD treatment	0 - 2 years	Good/Very good	moderate	Black/Brown	Without habit alcohol consumption	Never smoked	Absence of practice	≥ 5 years	Yes	Moderate
1331	male	64	yes	High	up to 5 per group of 1000 inhabitants	medium	medium	60 years old and more	no partner	≤ 8 years of study	≤ 2 minimum wages	Retired or on sick leave	Lives in the same city that HD treatment	6 a 10 anos	Good/Very good	low	White	Without habit alcohol consumption	Former smoker	Absence of practice	≥ 5 years	No	High
1332	male	80	yes	High	up to 5 per group of 1000 inhabitants	medium	medium	60 years old and more	with partner	> 11 years of study	> 2 minimum wages	Retired or on sick leave	Lives in the same city that HD treatment	0 - 2 years	Good/Very good	moderate	White	Without habit alcohol consumption	Never smoked	Absence of practice	< 5 years	Yes	Moderate
1333	male	70	yes	High	up to 5 per group of 1000 inhabitants	high	high	60 years old and more	no partner	≤ 8 years of study	> 2 minimum wages	With work activity	Don't live in the same city that HD treatment	0 - 2 years	Bad/very bad	moderate	White	Without habit alcohol consumption	Former smoker	Absence of practice	< 5 years	Yes	Low
1334	male	54	yes	High	up to 5 per group of 1000 inhabitants	high	high	30 - 59 years old	no partner	> 8 a ≤ 11 years of study	≤ 2 minimum wages	Retired or on sick leave	Don't live in the same city that HD treatment	0 - 2 years	Good/Very good	moderate	White	Without habit alcohol consumption	Former smoker	Absence of practice	< 5 years	No	Moderate
1335	male	57	yes	High	up to 5 per group of 1000 inhabitants	medium	medium	30 - 59 years old	no partner	> 8 a ≤ 11 years of study	≤ 2 minimum wages	Retired or on sick leave	Lives in the same city that HD treatment	3 a 5 anos	Good/Very good	low	White	Without habit alcohol consumption	Never smoked	Absence of practice	< 5 years	Yes	High
1336	female	66	not	High	up to 5 per group of 1000 inhabitants	medium	medium	60 years old and more	with partner	≤ 8 years of study	≤ 2 minimum wages	Without activity labor paid	Lives in the same city that HD treatment	0 - 2 years	Good/Very good	low	Black/Brown	Without habit alcohol consumption	Never smoked	Within the recommended	< 5 years	Yes	Moderate
1337	male	70	yes	High	up to 5 per group of 1000 inhabitants	high	high	60 years old and more	with partner	≤ 8 years of study	≤ 2 minimum wages	Retired or on sick leave	Don't live in the same city that HD treatment	6 a 10 anos	Good/Very good			Without habit alcohol consumption	Former smoker	Absence of practice	≥ 5 years	No	Low
1338	male	48	yes	High	up to 5 per group of 1000 inhabitants	medium	medium	30 - 59 years old	no partner	≤ 8 years of study	≤ 2 minimum wages	With work activity	Lives in the same city that HD treatment	3 a 5 anos	Good/Very good	moderate	Black/Brown	Without habit alcohol consumption	Never smoked	Absence of practice	< 5 years	Yes	High
1339	male	70	yes	High	up to 5 per group of 1000 inhabitants	medium	medium	60 years old and more	with partner	≤ 8 years of study	> 2 minimum wages	Retired or on sick leave	Lives in the same city that HD treatment	3 a 5 anos	Good/Very good	moderate	Black/Brown	Without habit alcohol consumption	Former smoker	Absence of practice	< 5 years	No	High
1340	female	37	yes	High	up to 5 per group of 1000 inhabitants	medium	medium	30 - 59 years old	no partner	> 8 a ≤ 11 years of study	≤ 2 minimum wages	With work activity	Lives in the same city that HD treatment	0 - 2 years	Good/Very good	moderate	Black/Brown	With habit alcohol consumption	Never smoked	Absence of practice	< 5 years	No	High
1341	female	34	yes	High	up to 5 per group of 1000 inhabitants	high	high	30 - 59 years old	no partner	> 8 a ≤ 11 years of study	≤ 2 minimum wages	Retired or on sick leave	Don't live in the same city that HD treatment	3 a 5 anos	Bad/very bad	moderate	Black/Brown	Without habit alcohol consumption	Never smoked	Absence of practice	≥ 5 years	No	Moderate
1342	female	34	yes	High	up to 5 per group of 1000 inhabitants	medium	medium	30 - 59 years old	with partner	> 8 a ≤ 11 years of study	> 2 minimum wages	Without activity labor paid	Lives in the same city that HD treatment	0 - 2 years	Good/Very good	moderate	Black/Brown	Without habit alcohol consumption	Never smoked	Absence of practice	< 5 years	No	Low
1343	female	40	not	High	up to 5 per group of 1000 inhabitants	high	high	30 - 59 years old	no partner	≤ 8 years of study	≤ 2 minimum wages	Retired or on sick leave	Don't live in the same city that HD treatment	above 10 years	Good/Very good	moderate	Black/Brown	Without habit alcohol consumption	Never smoked	Absence of practice	≥ 5 years	No	Low
1344	male	66	yes	High	up to 5 per group of 1000 inhabitants	high	high	60 years old and more	with partner	≤ 8 years of study	≤ 2 minimum wages	Retired or on sick leave	Don't live in the same city that HD treatment	0 - 2 years	Good/Very good	low	Black/Brown	Without habit alcohol consumption	Never smoked	Absence of practice	< 5 years	No	Moderate
1345	male	79	yes	High	up to 5 per group of 1000 inhabitants	high	high	60 years old and more	with partner	> 11 years of study	> 2 minimum wages	Retired or on sick leave	Don't live in the same city that HD treatment	0 - 2 years	Good/Very good	moderate	White	Without habit alcohol consumption	Former smoker	Absence of practice	< 5 years	No	Moderate
1346	male	70	not	High	up to 5 per group of 1000 inhabitants	medium	medium	60 years old and more	with partner	> 8 a ≤ 11 years of study	≤ 2 minimum wages	Retired or on sick leave	Lives in the same city that HD treatment	6 a 10 anos	Good/Very good	moderate	Black/Brown	Without habit alcohol consumption	Never smoked	Absence of practice	≥ 5 years	No	Moderate
1347	male	20		Very High	5.1 to 10 per group of 1000 inhabitants	high	high	19 - 29 years old	no partner	> 8 a ≤ 11 years of study	≤ 2 minimum wages	With work activity	Don't live in the same city that HD treatment	0 - 2 years	Good/Very good	low	Black/Brown	Without habit alcohol consumption	Never smoked	Within the recommended	≥ 5 years	Yes
1348	female	42	yes	High	up to 5 per group of 1000 inhabitants	high	high	30 - 59 years old	no partner	> 8 a ≤ 11 years of study	> 2 minimum wages	Retired or on sick leave	Don't live in the same city that HD treatment	3 a 5 anos	Bad/very bad	moderate	White	Without habit alcohol consumption	Former smoker	Absence of practice	< 5 years	Yes
1349	female	63	yes	High	up to 5 per group of 1000 inhabitants	high	high	60 years old and more	with partner	≤ 8 years of study	> 2 minimum wages	Retired or on sick leave	Don't live in the same city that HD treatment	0 - 2 years	Good/Very good		Black/Brown	Without habit alcohol consumption	Never smoked	Absence of practice	< 5 years	No	Moderate
1350	male	50	yes	High	up to 5 per group of 1000 inhabitants	medium	medium	30 - 59 years old	with partner	≤ 8 years of study	≤ 2 minimum wages	Retired or on sick leave	Lives in the same city that HD treatment	0 - 2 years	Good/Very good	moderate	Black/Brown	Without habit alcohol consumption	Never smoked	Absence of practice	< 5 years	No	High
1351	male	64	yes	High	up to 5 per group of 1000 inhabitants	medium	medium	60 years old and more	with partner	≤ 8 years of study	> 2 minimum wages	Retired or on sick leave	Lives in the same city that HD treatment	0 - 2 years	Good/Very good	high	Black/Brown	Without habit alcohol consumption	Never smoked	Absence of practice	< 5 years	No	High
1352	male	40	not	High	up to 5 per group of 1000 inhabitants	high	high	30 - 59 years old	with partner	> 8 a ≤ 11 years of study	> 2 minimum wages	Retired or on sick leave	Don't live in the same city that HD treatment	3 a 5 anos	Good/Very good	high	Black/Brown	Without habit alcohol consumption	Never smoked	Absence of practice	≥ 5 years	No	Moderate
1353	male	63	not	High	up to 5 per group of 1000 inhabitants	medium	medium	60 years old and more	no partner	≤ 8 years of study	> 2 minimum wages	Retired or on sick leave	Lives in the same city that HD treatment	0 - 2 years	Good/Very good	moderate	White	Without habit alcohol consumption	Never smoked	Absence of practice	< 5 years	No	High
1354	female	39	yes	High	up to 5 per group of 1000 inhabitants	high	high	30 - 59 years old	no partner	≤ 8 years of study	≤ 2 minimum wages	Not aplicable	Don't live in the same city that HD treatment		Bad/very bad	low	Black/Brown	Without habit alcohol consumption	Former smoker	Absence of practice	≥ 5 years	No	Moderate
1355	male	68		High	up to 5 per group of 1000 inhabitants	medium	medium	60 years old and more	no partner	> 8 a ≤ 11 years of study	> 2 minimum wages	Retired or on sick leave	Lives in the same city that HD treatment	above 10 years	Good/Very good	moderate	Black/Brown	Without habit alcohol consumption	Former smoker	Within the recommended	≥ 5 years	No	High
1356	male	58	yes	High	up to 5 per group of 1000 inhabitants	medium	medium	30 - 59 years old	no partner	> 8 a ≤ 11 years of study	> 2 minimum wages	With work activity	Lives in the same city that HD treatment	6 a 10 anos	Bad/very bad	moderate	Black/Brown	With habit alcohol consumption	Smoker Current	Absence of practice	≥ 5 years	No	High
1357	male	48	yes	High	up to 5 per group of 1000 inhabitants	medium	medium	30 - 59 years old	no partner	≤ 8 years of study	≤ 2 minimum wages	With work activity	Lives in the same city that HD treatment	0 - 2 years	Good/Very good	low	Black/Brown	Without habit alcohol consumption	Smoker Current	Absence of practice	< 5 years	No	Moderate
1358	female	27	yes	High	up to 5 per group of 1000 inhabitants	medium	medium	19 - 29 years old	no partner	> 11 years of study	> 2 minimum wages	Retired or on sick leave	Lives in the same city that HD treatment	3 a 5 anos	Good/Very good	moderate	White	Without habit alcohol consumption	Never smoked	Within the recommended	≥ 5 years	No	Moderate
1359	female	61	yes	High	up to 5 per group of 1000 inhabitants	medium	medium	60 years old and more	with partner	≤ 8 years of study	≤ 2 minimum wages	Retired or on sick leave	Lives in the same city that HD treatment	3 a 5 anos	Bad/very bad	moderate	White	Without habit alcohol consumption	Former smoker	Absence of practice	< 5 years	Yes	High
1360	male	62	yes	High	up to 5 per group of 1000 inhabitants	medium	medium	60 years old and more	with partner	> 8 a ≤ 11 years of study	> 2 minimum wages	Retired or on sick leave	Lives in the same city that HD treatment	3 a 5 anos	Bad/very bad	moderate	White	Without habit alcohol consumption	Never smoked	Absence of practice	≥ 5 years	No	High
1361	male	73	yes	High	up to 5 per group of 1000 inhabitants	medium	medium	60 years old and more	with partner	> 11 years of study	> 2 minimum wages	Retired or on sick leave	Lives in the same city that HD treatment	3 a 5 anos	Bad/very bad	moderate	White	Without habit alcohol consumption	Never smoked	Within the recommended	< 5 years	Yes	Moderate
1362	male	32	not	High	up to 5 per group of 1000 inhabitants	medium	medium	30 - 59 years old	no partner	> 8 a ≤ 11 years of study	> 2 minimum wages	Without activity labor paid	Lives in the same city that HD treatment	0 - 2 years	Good/Very good	moderate	Black/Brown	Without habit alcohol consumption	Never smoked	Absence of practice	< 5 years	No	Low
1363	male	65	yes	High	up to 5 per group of 1000 inhabitants	medium	medium	60 years old and more	no partner	≤ 8 years of study	≤ 2 minimum wages	Retired or on sick leave	Lives in the same city that HD treatment	0 - 2 years	Bad/very bad	moderate	Black/Brown	Without habit alcohol consumption	Former smoker	Absence of practice	< 5 years	No	High
1364	male	55	not	High	up to 5 per group of 1000 inhabitants	medium	medium	30 - 59 years old	with partner	> 8 a ≤ 11 years of study	> 2 minimum wages	With work activity	Lives in the same city that HD treatment	6 a 10 anos	Good/Very good	high	Black/Brown	With habit alcohol consumption	Never smoked	Within the recommended	≥ 5 years	No	High
1365	male	60	yes	High	up to 5 per group of 1000 inhabitants	medium	medium	60 years old and more	with partner	≤ 8 years of study	≤ 2 minimum wages	Retired or on sick leave	Lives in the same city that HD treatment	3 a 5 anos	Good/Very good	high	White	Without habit alcohol consumption	Former smoker	Within the recommended	< 5 years	No	Moderate
1366	male	50	yes	High	up to 5 per group of 1000 inhabitants	high	high	30 - 59 years old	no partner	≤ 8 years of study	≤ 2 minimum wages	With work activity	Don't live in the same city that HD treatment	6 a 10 anos	Good/Very good	high	Black/Brown	Without habit alcohol consumption	Never smoked	Absence of practice	≥ 5 years	No	Moderate
1367	male	62	not	Medium	up to 5 per group of 1000 inhabitants	high	high	60 years old and more	with partner	≤ 8 years of study	> 2 minimum wages	Retired or on sick leave	Don't live in the same city that HD treatment	0 - 2 years	Bad/very bad	high	Black/Brown	Without habit alcohol consumption	Former smoker	Absence of practice	< 5 years	No
1368	female	40	yes	Medium	5.1 to 10 per group of 1000 inhabitants	high	high	30 - 59 years old	no partner	≤ 8 years of study	≤ 2 minimum wages	Without activity labor paid	Don't live in the same city that HD treatment	6 a 10 anos	Bad/very bad	low	White	Without habit alcohol consumption	Never smoked	Within the recommended	≥ 5 years	Yes	Low
1369	male	29	yes	Medium	up to 5 per group of 1000 inhabitants	high	high	19 - 29 years old	with partner	> 11 years of study	≤ 2 minimum wages	Retired or on sick leave	Don't live in the same city that HD treatment	0 - 2 years	Good/Very good	high	Black/Brown	Without habit alcohol consumption	Never smoked	Absence of practice	≥ 5 years	Yes	Low
1370	female	43	yes	High	up to 5 per group of 1000 inhabitants	low	low	30 - 59 years old	with partner	> 8 a ≤ 11 years of study	> 2 minimum wages	Retired or on sick leave	Don't live in the same city that HD treatment	3 a 5 anos	Good/Very good	moderate	White	Without habit alcohol consumption	Never smoked	Absence of practice	< 5 years	Yes	Low
1371	male	60	yes	Very High	5.1 to 10 per group of 1000 inhabitants	high	high	60 years old and more	no partner	≤ 8 years of study	≤ 2 minimum wages	With work activity	Lives in the same city that HD treatment	6 a 10 anos	Bad/very bad	moderate	Black/Brown	Without habit alcohol consumption	Former smoker	Absence of practice	≥ 5 years	No	Moderate
1372	female	37	yes	Very High	5.1 to 10 per group of 1000 inhabitants	high	high	30 - 59 years old	no partner	> 8 a ≤ 11 years of study	≤ 2 minimum wages	With work activity	Lives in the same city that HD treatment	3 a 5 anos	Good/Very good	high	Black/Brown	Without habit alcohol consumption	Former smoker	Absence of practice	< 5 years	No	High
1373	male	62	yes	Very High	5.1 to 10 per group of 1000 inhabitants	high	high	60 years old and more	with partner	> 11 years of study	> 2 minimum wages	Retired or on sick leave	Lives in the same city that HD treatment	3 a 5 anos	Good/Very good	high	White	Without habit alcohol consumption	Former smoker	Below recommended	< 5 years	No
1374	female	63	yes	Very High	5.1 to 10 per group of 1000 inhabitants	high	high	60 years old and more	no partner	≤ 8 years of study	≤ 2 minimum wages	Retired or on sick leave	Lives in the same city that HD treatment	6 a 10 anos	Good/Very good	moderate	Black/Brown	Without habit alcohol consumption	Former smoker	Absence of practice	≥ 5 years	Yes
1375	male	61	yes	Very High	5.1 to 10 per group of 1000 inhabitants	high	high	60 years old and more	no partner	≤ 8 years of study	> 2 minimum wages	With work activity	Lives in the same city that HD treatment	0 - 2 years	Good/Very good	low	White	Without habit alcohol consumption	Smoker Current	Absence of practice	< 5 years	No	Moderate
1376	female	60	not	Very High	5.1 to 10 per group of 1000 inhabitants	high	high	60 years old and more	with partner	≤ 8 years of study	≤ 2 minimum wages	Retired or on sick leave	Lives in the same city that HD treatment	6 a 10 anos	Good/Very good	low	Black/Brown	Without habit alcohol consumption	Never smoked	Absence of practice	≥ 5 years	No
1377	male	68	yes	Very High	5.1 to 10 per group of 1000 inhabitants	high	high	60 years old and more	with partner	≤ 8 years of study	> 2 minimum wages	Retired or on sick leave	Lives in the same city that HD treatment	0 - 2 years	Bad/very bad	moderate	Black/Brown	Without habit alcohol consumption	Former smoker	Absence of practice	< 5 years	No
1378	male	66	yes	High	up to 5 per group of 1000 inhabitants	low	low	60 years old and more	with partner	≤ 8 years of study	≤ 2 minimum wages	With work activity	Don't live in the same city that HD treatment	0 - 2 years	Bad/very bad	high	Black/Brown	Without habit alcohol consumption	Former smoker	Within the recommended	< 5 years	No	High
1379	male	70	yes	Very High	5.1 to 10 per group of 1000 inhabitants	high	high	60 years old and more	with partner	> 11 years of study	> 2 minimum wages	Retired or on sick leave	Lives in the same city that HD treatment	0 - 2 years	Good/Very good	moderate	White	Without habit alcohol consumption	Former smoker	Absence of practice	< 5 years	No
1380	female	70	not	Very High	5.1 to 10 per group of 1000 inhabitants	high	high	60 years old and more	no partner	≤ 8 years of study	≤ 2 minimum wages	Retired or on sick leave	Lives in the same city that HD treatment	0 - 2 years	Bad/very bad	moderate	Black/Brown	Without habit alcohol consumption	Smoker Current	Absence of practice	< 5 years	No	Moderate
1381	male	48	yes	Very High	5.1 to 10 per group of 1000 inhabitants	high	high	30 - 59 years old	with partner	> 8 a ≤ 11 years of study	> 2 minimum wages	Retired or on sick leave	Lives in the same city that HD treatment	6 a 10 anos		high	Black/Brown	Without habit alcohol consumption	Never smoked	Absence of practice	≥ 5 years	No	Low
1382	male	75	yes	Very High	5.1 to 10 per group of 1000 inhabitants	high	high	60 years old and more	with partner	> 8 a ≤ 11 years of study	> 2 minimum wages	Retired or on sick leave	Lives in the same city that HD treatment	3 a 5 anos	Good/Very good	high	White	Without habit alcohol consumption	Never smoked	Below recommended	< 5 years	Yes	High
1383	male	49	yes	Very High	5.1 to 10 per group of 1000 inhabitants	high	high	30 - 59 years old	no partner	≤ 8 years of study	≤ 2 minimum wages	With work activity	Lives in the same city that HD treatment	above 10 years	Bad/very bad	low	Black/Brown	Without habit alcohol consumption	Former smoker	Below recommended	< 5 years	No	Moderate
1384	male	66	yes	Very High	5.1 to 10 per group of 1000 inhabitants	high	high	60 years old and more	no partner	> 8 a ≤ 11 years of study	> 2 minimum wages	With work activity	Lives in the same city that HD treatment	above 10 years	Good/Very good	high	Black/Brown	Without habit alcohol consumption	Former smoker	Absence of practice	≥ 5 years	No	High
1385	male	65	yes	High	up to 5 per group of 1000 inhabitants	low	low	60 years old and more	with partner	> 8 a ≤ 11 years of study	> 2 minimum wages	Retired or on sick leave	Don't live in the same city that HD treatment	6 a 10 anos	Bad/very bad	moderate	Black/Brown	With habit alcohol consumption	Never smoked	Absence of practice	≥ 5 years	No	Moderate
1386	female	53	yes	Very High	5.1 to 10 per group of 1000 inhabitants	high	high	30 - 59 years old	no partner	> 8 a ≤ 11 years of study	≤ 2 minimum wages	Retired or on sick leave	Lives in the same city that HD treatment	3 a 5 anos	Bad/very bad	low	Black/Brown	Without habit alcohol consumption	Never smoked	Absence of practice	< 5 years	Yes
1387	female	81	not	Very High	5.1 to 10 per group of 1000 inhabitants	high	high	60 years old and more	no partner	≤ 8 years of study	≤ 2 minimum wages	With work activity	Lives in the same city that HD treatment	3 a 5 anos	Bad/very bad	moderate	White	Without habit alcohol consumption	Never smoked	Absence of practice	< 5 years	No	Moderate
1388	male	42	yes	Very High	5.1 to 10 per group of 1000 inhabitants	high	high	30 - 59 years old	with partner	> 8 a ≤ 11 years of study	> 2 minimum wages	With work activity	Lives in the same city that HD treatment	6 a 10 anos	Good/Very good	moderate	White	With habit alcohol consumption	Former smoker	Absence of practice	≥ 5 years	Yes	High
1389	male	66	yes	High	up to 5 per group of 1000 inhabitants	medium	medium	60 years old and more	with partner	≤ 8 years of study	≤ 2 minimum wages	Retired or on sick leave	Don't live in the same city that HD treatment	6 a 10 anos	Good/Very good	high	Black/Brown	Without habit alcohol consumption	Former smoker	Absence of practice	≥ 5 years	No	Low
1390	female	70	yes	Very High	5.1 to 10 per group of 1000 inhabitants	high	high	60 years old and more	no partner	≤ 8 years of study	≤ 2 minimum wages	Retired or on sick leave	Lives in the same city that HD treatment	0 - 2 years	Bad/very bad	high	Black/Brown	Without habit alcohol consumption	Former smoker	Absence of practice	< 5 years	No
1391	male	63	yes	High	up to 5 per group of 1000 inhabitants	low	low	60 years old and more	with partner	≤ 8 years of study	≤ 2 minimum wages	Retired or on sick leave	Don't live in the same city that HD treatment	3 a 5 anos	Bad/very bad	moderate	Black/Brown	Without habit alcohol consumption	Former smoker	Absence of practice	< 5 years	No	Moderate
1392	male	55	yes	High	up to 5 per group of 1000 inhabitants	low	low	30 - 59 years old	with partner	≤ 8 years of study	≤ 2 minimum wages	With work activity	Don't live in the same city that HD treatment	0 - 2 years	Good/Very good	moderate	Black/Brown	Without habit alcohol consumption	Never smoked	Within the recommended	< 5 years	Yes	Moderate
1393	male	29	yes	Very High	5.1 to 10 per group of 1000 inhabitants	high	high	19 - 29 years old	with partner	> 8 a ≤ 11 years of study	≤ 2 minimum wages	Retired or on sick leave	Lives in the same city that HD treatment	6 a 10 anos	Good/Very good	moderate	Black/Brown	With habit alcohol consumption	Never smoked	Absence of practice	≥ 5 years	No
1394	male	52	yes	High	up to 5 per group of 1000 inhabitants	low	low	30 - 59 years old	with partner	≤ 8 years of study	> 2 minimum wages	Retired or on sick leave	Lives in the same city that HD treatment	above 10 years	Good/Very good	low	Black/Brown	Without habit alcohol consumption	Former smoker	Absence of practice	≥ 5 years	No
1395	female	81	not	Very High	5.1 to 10 per group of 1000 inhabitants	high	high	60 years old and more	no partner	≤ 8 years of study	> 2 minimum wages	Retired or on sick leave	Lives in the same city that HD treatment	0 - 2 years	Good/Very good	high	Black/Brown	Without habit alcohol consumption	Never smoked	Absence of practice	< 5 years	Yes
1396	female	57	yes	Very High	5.1 to 10 per group of 1000 inhabitants	high	high	30 - 59 years old	with partner	≤ 8 years of study	> 2 minimum wages	Without activity labor paid	Lives in the same city that HD treatment	3 a 5 anos	Good/Very good	high	White	Without habit alcohol consumption	Never smoked	Absence of practice	≥ 5 years	Yes	High
1397	female	52	yes	Very High	5.1 to 10 per group of 1000 inhabitants	high	high	30 - 59 years old	no partner	> 11 years of study	> 2 minimum wages	With work activity	Lives in the same city that HD treatment	above 10 years	Good/Very good	high	White	With habit alcohol consumption	Never smoked	Absence of practice	≥ 5 years	Yes
1398	male	72	yes	Very High	5.1 to 10 per group of 1000 inhabitants	high	high	60 years old and more	with partner	> 8 a ≤ 11 years of study	> 2 minimum wages	Retired or on sick leave	Lives in the same city that HD treatment	0 - 2 years	Bad/very bad	high	White	Without habit alcohol consumption	Never smoked	Absence of practice	< 5 years	No	Moderate
1399	female	65	yes	High	5.1 to 10 per group of 1000 inhabitants	high	high	60 years old and more	with partner	≤ 8 years of study	≤ 2 minimum wages	With work activity	Don't live in the same city that HD treatment	6 a 10 anos	Good/Very good	moderate	Black/Brown	Without habit alcohol consumption	Never smoked	Absence of practice	≥ 5 years	Yes
1400	male	44	not	High	5.1 to 10 per group of 1000 inhabitants	low	medium	30 - 59 years old	no partner	> 8 a ≤ 11 years of study	≤ 2 minimum wages	With work activity	Lives in the same city that HD treatment	above 10 years	Good/Very good	low	Black/Brown	With habit alcohol consumption	Former smoker	Absence of practice	< 5 years	No	Low
1401	male	43	yes	High	5.1 to 10 per group of 1000 inhabitants	low	medium	30 - 59 years old	no partner	≤ 8 years of study	> 2 minimum wages	Retired or on sick leave	Lives in the same city that HD treatment	above 10 years	Good/Very good	low	Black/Brown	Without habit alcohol consumption	Former smoker	Within the recommended	≥ 5 years	No	Low
1402	female	49	not	High	5.1 to 10 per group of 1000 inhabitants	high	high	30 - 59 years old	with partner	≤ 8 years of study	≤ 2 minimum wages	Retired or on sick leave	Don't live in the same city that HD treatment	6 a 10 anos	Good/Very good	moderate	Black/Brown	Without habit alcohol consumption	Never smoked	Absence of practice	≥ 5 years	No	Low
1403	male	70	yes	High	5.1 to 10 per group of 1000 inhabitants	low	medium	60 years old and more	no partner	> 8 a ≤ 11 years of study	> 2 minimum wages	Retired or on sick leave	Lives in the same city that HD treatment	6 a 10 anos	Good/Very good	high	Black/Brown	Without habit alcohol consumption	Never smoked	Absence of practice	≥ 5 years	Yes	High
1404	male	56	yes	High	5.1 to 10 per group of 1000 inhabitants	low	medium	30 - 59 years old	with partner	> 11 years of study	> 2 minimum wages	Retired or on sick leave	Lives in the same city that HD treatment	above 10 years	Bad/very bad	high	Black/Brown	Without habit alcohol consumption	Never smoked	Absence of practice	≥ 5 years	Yes	Moderate
1405	male	63	not	High	5.1 to 10 per group of 1000 inhabitants	low	medium	60 years old and more	with partner	> 8 a ≤ 11 years of study	≤ 2 minimum wages	Retired or on sick leave	Lives in the same city that HD treatment	0 - 2 years	Good/Very good	moderate	White	Without habit alcohol consumption	Former smoker	Within the recommended	< 5 years	Yes	Low
1406	male	51	not	High	5.1 to 10 per group of 1000 inhabitants	low	medium	30 - 59 years old	no partner	> 11 years of study		Retired or on sick leave	Lives in the same city that HD treatment	6 a 10 anos	Good/Very good	low	White	Without habit alcohol consumption	Never smoked	Absence of practice	≥ 5 years	No	Moderate
1407	female	63	not	High	up to 5 per group of 1000 inhabitants	low	medium	60 years old and more	with partner	≤ 8 years of study	≤ 2 minimum wages	Without activity labor paid	Don't live in the same city that HD treatment	6 a 10 anos	Good/Very good	low	Black/Brown	Without habit alcohol consumption	Never smoked	Absence of practice	≥ 5 years	No
